# Supplementary material for: Bioinformatic and biochemical analysis of the key binding sites of the pheromone binding protein of Cyrtotrachelus buqueti Guerin-Meneville (Coleoptera: Curculionidea)
Source: PeerJ. 2019 Oct 14;7:e7818. doi: 10.7717/peerj.7818 (PMC6796961; doi:10.7717/peerj.7818)
Supplement: Supplemental Information 1 — (A) Amino acid sequence of CbuqPBP1 (B) Nucleotide Sequence of CbuqPBP1 (C)Predicted 3D model of Cbuq PBP1 (D) Dibutyl phthalate docking to protein Cbuq PBP1 (E) Dioctyl phthalate docking to protein Cbuq PBP1. [file peerj-07-7818-s001.zip › raw data/B-CbuqPBP1 ORF1 nucleotide.txt]

>=CbuqPBP1
ATGAAGCTTTTACTGGTCTTGGCTTTGGCGCTGGTAGCTGTCAATGGGCT
TAGCGAAAGCTTAGTTGATGAGATGAAAGAGAAGTTACAAAAATATGGAT
TGGAATGTGCTGAAAAAGAGAAAGCATCAGAAGAGGATATCCAAGCTCTG
ATGAACCACGAACGACCAGTCACCCATGCCGGAAAATGCACTATTTTCTG
TACATTCAAAAAATTCGATTTGATGAAAGAAGATGGATCCTTTGGTCCCG
GTGACATGGACTGGATTGAAAGAGCCAAAGCTGACGATGCGGAATTCATG
GAAAAACTAACGGGTATACAATCCACATGTGAAAAGACAGTTCAAATAGA
CTCTGACCCGTGTGAGACCGCATTACGAGCTGCAAAATGTGCTAAAGATG
AAGGCGAAAAACTTGGAATTACCAGTTTTTAA
