# Supplementary material for: Bioinformatic and biochemical analysis of the key binding sites of the pheromone binding protein of Cyrtotrachelus buqueti Guerin-Meneville (Coleoptera: Curculionidea)
Source: PeerJ. 2019 Oct 14;7:e7818. doi: 10.7717/peerj.7818 (PMC6796961; doi:10.7717/peerj.7818)
Supplement: Supplemental Information 1 — (A) Amino acid sequence of CbuqPBP1 (B) Nucleotide Sequence of CbuqPBP1 (C)Predicted 3D model of Cbuq PBP1 (D) Dibutyl phthalate docking to protein Cbuq PBP1 (E) Dioctyl phthalate docking to protein Cbuq PBP1. [file peerj-07-7818-s001.zip › raw data/D-CbuqPBP1-Dibutyl phthalate-docked.pdb]

ATOM      1  H01 MET     1      17.453 -17.132 -11.221  1.00113.88           H  
ATOM      2  H02 MET     1      17.113 -16.009 -10.061  1.00113.88           H  
ATOM      3  H01 LYS     2      23.725 -15.737  -5.446  1.00111.69           H  
ATOM      4  H02 LYS     2      19.977 -17.071  -7.758  1.00111.69           H  
ATOM      5  H03 LYS     2      23.298 -16.811  -6.623  1.00111.69           H  
ATOM      6  H04 LYS     2      24.876 -16.674  -6.165  1.00111.69           H  
ATOM      7  H01 LEU     3      18.384 -20.580  -5.537  1.00115.71           H  
ATOM      8  H01 LEU     4      19.949 -19.486  -3.698  1.00112.27           H  
ATOM      9  H01 LEU     5      19.992 -17.187   0.311  1.00117.74           H  
ATOM     10  H01 VAL     6      18.666 -13.774  -2.096  1.00121.41           H  
ATOM     11  H01 LEU     7      20.853 -10.510  -3.871  1.00246.69           H  
ATOM     12  H01 ALA     8      19.130  -9.498  -7.156  1.00225.43           H  
ATOM     13  H01 LEU     9      20.413  -5.712  -6.981  1.00407.44           H  
ATOM     14  H01 ALA    10      19.412  -2.344  -8.993  1.00249.24           H  
ATOM     15  H01 LEU    11      17.123  -1.176  -5.144  1.00267.28           H  
ATOM     16  H01 VAL    12      13.536   0.129  -7.216  1.00 89.58           H  
ATOM     17  H01 ALA    13      13.029   2.549  -3.469  1.00249.10           H  
ATOM     18  H01 VAL    14       9.413   2.419  -1.142  1.00130.76           H  
ATOM     19  H01 ASN    15       8.577  -0.413   5.145  1.00158.85           H  
ATOM     20  H02 ASN    15      10.333   1.199   0.864  1.00158.85           H  
ATOM     21  H03 ASN    15       9.844  -1.569   4.799  1.00158.85           H  
ATOM     22  H01 GLY    16      13.832  -0.162   3.487  1.00 76.69           H  
ATOM     23  H01 LEU    17      17.639   0.005   1.427  1.00163.22           H  
ATOM     24  H01 SER    18      23.026   3.960   2.364  1.00103.94           H  
ATOM     25  H02 SER    18      20.796   1.812   3.461  1.00103.94           H  
ATOM     26  H01 GLU    19      21.162   6.077   2.261  1.00101.25           H  
ATOM     27  H01 SER    20      26.327   5.457   1.734  1.00143.83           H  
ATOM     28  H02 SER    20      23.215   5.105   1.146  1.00143.83           H  
ATOM     29  H01 LEU    21      25.892   2.639  -1.353  1.00278.46           H  
ATOM     30  H01 VAL    22      22.870  -0.442  -2.942  1.00129.99           H  
ATOM     31  H01 ASP    23      21.970  -3.023   0.811  1.00175.20           H  
ATOM     32  H01 GLU    24      24.536  -6.677   1.136  1.00223.05           H  
ATOM     33  H01 MET    25      24.344 -10.353  -0.197  1.00166.15           H  
ATOM     34  H01 LYS    26      28.902 -10.440   3.691  1.00145.89           H  
ATOM     35  H02 LYS    26      24.426 -10.207   2.465  1.00145.89           H  
ATOM     36  H03 LYS    26      28.337 -11.981   3.527  1.00145.89           H  
ATOM     37  H04 LYS    26      29.859 -11.717   4.105  1.00145.89           H  
ATOM     38  H01 GLU    27      22.130  -8.897   3.512  1.00 86.93           H  
ATOM     39  H01 LYS    28      18.043  -7.118   1.356  1.00 81.71           H  
ATOM     40  H02 LYS    28      19.671 -10.390   3.384  1.00 81.71           H  
ATOM     41  H03 LYS    28      17.411  -7.092  -0.168  1.00 81.71           H  
ATOM     42  H04 LYS    28      18.748  -8.002   0.156  1.00 81.71           H  
ATOM     43  H01 LEU    29      20.226 -12.577   4.776  1.00 46.82           H  
ATOM     44  H01 GLN    30      21.158  -6.021  10.138  1.00 95.24           H  
ATOM     45  H02 GLN    30      20.713 -11.536   7.200  1.00 95.24           H  
ATOM     46  H03 GLN    30      19.745  -7.042  10.290  1.00 95.24           H  
ATOM     47  H01 LYS    31      12.584  -8.774   5.326  1.00113.70           H  
ATOM     48  H02 LYS    31      18.404 -10.561   8.155  1.00113.70           H  
ATOM     49  H03 LYS    31      13.273  -7.331   5.734  1.00113.70           H  
ATOM     50  H04 LYS    31      12.063  -7.959   6.662  1.00113.70           H  
ATOM     51  H01 TYR    32      10.692 -13.335   4.449  1.00116.40           H  
ATOM     52  H02 TYR    32      16.605 -12.542   8.193  1.00116.40           H  
ATOM     53  H01 GLY    33      17.999 -14.190   9.719  1.00 29.08           H  
ATOM     54  H01 LEU    34      18.027 -12.996  12.166  1.00 79.40           H  
ATOM     55  H01 GLU    35      15.508 -13.161  12.689  1.00104.35           H  
ATOM     56  H01 CYS    36      15.349 -15.612  13.275  1.00119.91           H  
ATOM     57  H01 ALA    37      16.334 -15.829  15.774  1.00161.04           H  
ATOM     58  H01 GLU    38      15.609 -14.716  19.530  1.00113.24           H  
ATOM     59  H01 LYS    39      17.310 -18.609  27.046  1.00172.48           H  
ATOM     60  H02 LYS    39      17.298 -15.417  21.199  1.00172.48           H  
ATOM     61  H03 LYS    39      17.894 -20.122  26.743  1.00172.48           H  
ATOM     62  H04 LYS    39      16.382 -19.704  26.233  1.00172.48           H  
ATOM     63  H01 GLU    40      19.819 -18.048  22.839  1.00226.81           H  
ATOM     64  H01 LYS    41      13.918 -19.397  22.169  1.00230.98           H  
ATOM     65  H02 LYS    41      20.185 -21.013  19.362  1.00230.98           H  
ATOM     66  H03 LYS    41      14.218 -20.667  23.179  1.00230.98           H  
ATOM     67  H04 LYS    41      13.460 -20.921  21.737  1.00230.98           H  
ATOM     68  H01 ALA    42      19.478 -18.516  18.314  1.00154.55           H  
ATOM     69  H01 SER    43      23.746 -19.125  19.789  0.50 96.13           H  
ATOM     70  H02 SER    43      22.323 -19.124  16.349  1.00 96.13           H  
ATOM     71  H01 GLU    44      25.452 -16.223  17.939  1.00 80.00           H  
ATOM     72  H01 GLU    45      27.227 -17.796  16.936  1.00 91.78           H  
ATOM     73  H01 ASP    46      25.766 -19.395  15.458  1.00 45.06           H  
ATOM     74  H01 ILE    47      24.890 -17.745  13.680  1.00 45.41           H  
ATOM     75  H01 GLN    48      31.077 -20.331   9.407  1.00110.92           H  
ATOM     76  H02 GLN    48      27.072 -17.108  12.235  1.00110.92           H  
ATOM     77  H03 GLN    48      29.488 -20.229  10.131  1.00110.92           H  
ATOM     78  H01 ALA    49      27.524 -19.229  10.775  1.00 31.17           H  
ATOM     79  H01 LEU    50      25.449 -19.390   9.225  1.00 55.76           H  
ATOM     80  H01 MET    51      25.815 -17.355   7.651  1.00116.72           H  
ATOM     81  H01 ASN    52      31.732 -21.264   3.325  1.00104.18           H  
ATOM     82  H02 ASN    52      27.595 -18.209   6.166  1.00104.18           H  
ATOM     83  H03 ASN    52      30.151 -21.675   3.951  1.00104.18           H  
ATOM     84  H01 HIS    53      26.042 -16.192  -0.279  1.00 73.22           H  
ATOM     85  H02 HIS    53      26.210 -19.386   4.347  1.00 73.22           H  
ATOM     86  H01 GLU    54      26.737 -21.654   5.040  1.00 85.99           H  
ATOM     87  H01 ARG    55      22.949 -31.124   1.366  1.00 79.79           H  
ATOM     88  H02 ARG    55      26.875 -26.040   5.869  1.00 79.79           H  
ATOM     89  H03 ARG    55      23.116 -28.150   3.341  1.00 79.79           H  
ATOM     90  H04 ARG    55      24.164 -31.281   4.722  1.00 79.79           H  
ATOM     91  H05 ARG    55      22.648 -29.401   1.395  1.00 79.79           H  
ATOM     92  H06 ARG    55      23.820 -32.206   3.278  1.00 79.79           H  
TER      93      ARG    55 
ATOM     94  H01 VAL    57      27.521 -26.655  12.408  1.00102.96           H  
ATOM     95  H01 THR    58      25.942 -25.066  17.229  1.00115.22           H  
ATOM     96  H02 THR    58      26.003 -26.544  14.332  1.00115.22           H  
ATOM     97  H01 HIS    59      18.178 -33.138  17.949  1.00 48.94           H  
ATOM     98  H02 HIS    59      23.127 -28.124  17.616  1.00 48.94           H  
ATOM     99  H01 ALA    60      20.991 -26.524  17.466  1.00 56.71           H  
ATOM    100  H01 GLY    61      21.926 -25.183  15.482  1.00 45.90           H  
ATOM    101  H01 LYS    62      22.368 -33.470  10.322  1.00128.62           H  
ATOM    102  H02 LYS    62      21.585 -26.633  13.329  1.00128.62           H  
ATOM    103  H03 LYS    62      21.363 -33.097  11.576  1.00128.62           H  
ATOM    104  H04 LYS    62      22.982 -32.812  11.704  1.00128.62           H  
ATOM    105  H01 CYS    63      19.100 -26.360  12.818  1.00 80.00           H  
ATOM    106  H01 THR    64      20.120 -21.326   9.178  1.00129.09           H  
ATOM    107  H02 THR    64      19.031 -24.046  11.477  1.00129.09           H  
ATOM    108  H01 ILE    65      18.458 -23.615   8.703  1.00 99.32           H  
ATOM    109  H01 PHE    66      16.040 -24.788   8.331  1.00105.78           H  
ATOM    110  H01 CYS    67      14.650 -23.318   9.910  1.00 55.06           H  
ATOM    111  H01 THR    68      15.471 -19.339   5.644  1.00116.74           H  
ATOM    112  H02 THR    68      14.702 -20.824   8.811  1.00116.74           H  
ATOM    113  H01 PHE    69      13.468 -21.045   6.436  1.00111.58           H  
ATOM    114  H01 LYS    70       6.165 -19.149   9.523  1.00150.76           H  
ATOM    115  H02 LYS    70      11.135 -21.656   7.266  1.00150.76           H  
ATOM    116  H03 LYS    70       6.850 -18.610  10.924  1.00150.76           H  
ATOM    117  H04 LYS    70       5.492 -19.544  10.976  1.00150.76           H  
ATOM    118  H01 LYS    71      10.956 -15.950  13.216  1.00 72.07           H  
ATOM    119  H02 LYS    71      10.166 -19.444   8.220  1.00 72.07           H  
ATOM    120  H03 LYS    71      11.487 -17.195  14.159  1.00 72.07           H  
ATOM    121  H04 LYS    71      10.208 -17.417  13.142  1.00 72.07           H  
ATOM    122  H01 PHE    72       9.828 -18.221   6.072  1.00140.91           H  
ATOM    123  H01 ASP    73       7.639 -19.268   5.532  1.00 81.19           H  
ATOM    124  H01 LEU    74       8.120 -20.384   3.436  1.00 71.34           H  
ATOM    125  H01 MET    75       7.758 -22.751   4.187  1.00109.48           H  
ATOM    126  H01 LYS    76      -0.149 -29.576   4.872  1.00115.41           H  
ATOM    127  H02 LYS    76       5.571 -26.617   4.791  1.00115.41           H  
ATOM    128  H03 LYS    76       0.679 -29.295   3.473  1.00115.41           H  
ATOM    129  H04 LYS    76      -0.829 -28.660   3.682  1.00115.41           H  
ATOM    130  H01 GLU    77       3.142 -25.896   8.570  1.00107.98           H  
ATOM    131  H01 ASP    78       3.795 -28.427   8.958  1.00 72.28           H  
ATOM    132  H01 GLY    79       6.040 -28.418   7.669  1.00 37.44           H  
ATOM    133  H01 SER    80       3.599 -29.228   3.585  1.00 41.18           H  
ATOM    134  H02 SER    80       5.788 -29.840   6.068  1.00 41.18           H  
ATOM    135  H01 PHE    81       6.388 -30.101   1.557  1.00133.77           H  
ATOM    136  H01 GLY    82       5.789 -25.606   0.617  1.00 57.96           H  
TER     137      GLY    82 
ATOM    138  H01 GLY    84       3.371 -22.635  -4.295  1.00218.49           H  
ATOM    139  H01 ASP    85       2.156 -22.247  -1.385  1.00 80.52           H  
ATOM    140  H01 MET    86       4.542 -22.262  -1.618  1.00 73.74           H  
ATOM    141  H01 ASP    87       4.499 -21.125  -4.025  1.00215.77           H  
ATOM    142  H01 TRP    88      -2.618 -16.013  -6.273  1.00287.29           H  
ATOM    143  H02 TRP    88       4.411 -17.169  -4.665  1.00287.29           H  
ATOM    144  H01 ILE    89       0.584 -15.480  -4.245  1.00183.23           H  
ATOM    145  H01 GLU    90       1.805 -15.823  -2.043  1.00154.77           H  
ATOM    146  H01 ARG    91      14.231 -16.611  -0.022  1.00268.97           H  
ATOM    147  H02 ARG    91       4.768 -16.533  -2.105  1.00268.97           H  
ATOM    148  H03 ARG    91      10.834 -15.709   0.649  1.00268.97           H  
ATOM    149  H04 ARG    91      11.574 -18.036  -1.948  1.00268.97           H  
ATOM    150  H05 ARG    91      13.184 -15.606   0.955  1.00268.97           H  
ATOM    151  H06 ARG    91      13.304 -18.008  -1.692  1.00268.97           H  
ATOM    152  H01 ALA    92       6.795 -17.339  -3.375  1.00 61.21           H  
ATOM    153  H01 LYS    93       1.607 -11.434  -8.379  1.00135.88           H  
ATOM    154  H02 LYS    93       5.939 -15.373  -5.168  1.00135.88           H  
ATOM    155  H03 LYS    93       2.147  -9.887  -8.572  1.00135.88           H  
ATOM    156  H04 LYS    93       1.230 -10.283  -7.259  1.00135.88           H  
ATOM    157  H01 ALA    94       6.304 -13.225  -3.685  1.00 49.77           H  
ATOM    158  H01 ASP    95       8.968 -13.069  -2.830  1.00 71.37           H  
ATOM    159  H01 ASP    96      10.353 -13.471  -5.018  1.00136.54           H  
ATOM    160  H01 ALA    97      11.019 -10.336  -6.610  1.00 56.78           H  
ATOM    161  H01 GLU    98      11.752 -10.302  -9.134  1.00130.54           H  
ATOM    162  H01 PHE    99      11.199 -12.621 -11.004  1.00132.92           H  
ATOM    163  H01 MET   100       7.659 -12.918 -13.063  1.00148.45           H  
ATOM    164  H01 GLU   101       7.383 -14.819 -14.659  1.00 53.05           H  
ATOM    165  H01 LYS   102      15.866 -18.988 -13.534  1.00 88.81           H  
ATOM    166  H02 LYS   102       9.223 -16.824 -14.499  1.00 88.81           H  
ATOM    167  H03 LYS   102      15.809 -18.593 -11.933  1.00 88.81           H  
ATOM    168  H04 LYS   102      15.823 -17.404 -13.076  1.00 88.81           H  
ATOM    169  H01 LEU   103       8.419 -17.628 -12.243  1.00 63.06           H  
ATOM    170  H01 THR   104       3.381 -18.938 -13.253  1.00 45.32           H  
ATOM    171  H02 THR   104       6.152 -19.201 -12.345  1.00 45.32           H  
ATOM    172  H01 GLY   105       7.003 -21.339 -13.688  1.00 38.86           H  
ATOM    173  H01 ILE   106       8.956 -22.363 -12.138  1.00107.20           H  
ATOM    174  H01 GLN   107       1.963 -22.666  -8.252  1.00100.56           H  
ATOM    175  H02 GLN   107       7.642 -23.029 -10.042  1.00100.56           H  
ATOM    176  H03 GLN   107       2.953 -23.931  -8.946  1.00100.56           H  
ATOM    177  H01 SER   108       5.857 -25.908 -12.927  1.00 78.83           H  
ATOM    178  H02 SER   108       6.109 -25.126 -10.730  1.00 78.83           H  
ATOM    179  H01 THR   109      10.910 -29.448 -12.946  1.00118.07           H  
ATOM    180  H02 THR   109       7.964 -26.918 -10.959  1.00118.07           H  
ATOM    181  H01 CYS   110       8.795 -27.967  -8.566  1.00157.83           H  
ATOM    182  H01 GLU   111       7.431 -30.919  -8.693  1.00 89.23           H  
ATOM    183  H01 LYS   112      10.547 -38.105  -5.416  1.00139.42           H  
ATOM    184  H02 LYS   112       8.316 -32.557  -7.333  1.00139.42           H  
ATOM    185  H03 LYS   112      11.108 -39.520  -6.054  1.00139.42           H  
ATOM    186  H04 LYS   112       9.540 -39.070  -6.296  1.00139.42           H  
ATOM    187  H01 THR   113       8.267 -31.285  -0.638  1.00107.56           H  
ATOM    188  H02 THR   113       7.931 -32.366  -4.783  1.00107.56           H  
ATOM    189  H01 VAL   114       5.682 -33.597  -4.341  1.00103.05           H  
ATOM    190  H01 GLN   115       7.763 -39.131  -8.007  1.00189.29           H  
ATOM    191  H02 GLN   115       6.143 -36.253  -3.873  1.00189.29           H  
ATOM    192  H03 GLN   115       8.337 -37.852  -6.960  1.00189.29           H  
ATOM    193  H01 ILE   116       5.992 -36.582  -0.558  1.00108.85           H  
ATOM    194  H01 ASP   117       8.302 -38.819   2.335  1.00 37.05           H  
ATOM    195  H01 SER   118       3.633 -38.344   7.655  1.00 31.96           H  
ATOM    196  H02 SER   118       5.556 -38.580   5.920  1.00 31.96           H  
ATOM    197  H01 ASP   119       7.729 -39.155   7.146  1.00 90.42           H  
TER     198      ASP   119 
ATOM    199  H01 CYS   121       9.305 -35.573   5.751  1.00 91.07           H  
ATOM    200  H01 GLU   122       9.848 -34.749   7.960  1.00123.66           H  
ATOM    201  H01 THR   123      14.709 -35.793   9.168  1.00107.85           H  
ATOM    202  H02 THR   123      12.423 -34.269   8.060  1.00107.85           H  
ATOM    203  H01 ALA   124      16.007 -32.050   9.870  1.00 48.97           H  
ATOM    204  H01 LEU   125      17.210 -32.059   7.691  1.00 62.96           H  
ATOM    205  H01 ARG   126       8.461 -30.477   0.044  1.00113.24           H  
ATOM    206  H02 ARG   126      15.376 -31.784   5.835  1.00113.24           H  
ATOM    207  H03 ARG   126       9.838 -29.468   3.153  1.00113.24           H  
ATOM    208  H04 ARG   126      10.154 -32.878   2.079  1.00113.24           H  
ATOM    209  H05 ARG   126       8.717 -29.140   1.144  1.00113.24           H  
ATOM    210  H06 ARG   126       9.286 -32.623   0.582  1.00113.24           H  
ATOM    211  H01 ALA   127      14.911 -29.113   5.055  1.00 41.66           H  
ATOM    212  H01 ALA   128      17.046 -28.533   3.600  1.00 32.33           H  
ATOM    213  H01 LYS   129      12.707 -35.325   0.163  1.00 95.25           H  
ATOM    214  H02 LYS   129      16.729 -30.173   1.530  1.00 95.25           H  
ATOM    215  H03 LYS   129      13.431 -35.893  -1.207  1.00 95.25           H  
ATOM    216  H04 LYS   129      11.924 -35.229  -1.285  1.00 95.25           H  
ATOM    217  H01 CYS   130      14.686 -29.109   0.235  1.00 36.70           H  
ATOM    218  H01 ALA   131      15.672 -26.852  -0.644  1.00 37.95           H  
ATOM    219  H01 LYS   132      22.104 -30.302  -1.919  1.00137.58           H  
ATOM    220  H02 LYS   132      17.508 -27.708  -2.443  1.00137.58           H  
ATOM    221  H03 LYS   132      21.299 -29.115  -2.734  1.00137.58           H  
ATOM    222  H04 LYS   132      22.727 -29.696  -3.320  1.00137.58           H  
ATOM    223  H01 ASP   133      15.986 -28.639  -4.393  1.00 49.59           H  
ATOM    224  H01 GLU   134      14.720 -26.532  -5.468  1.00 83.12           H  
ATOM    225  H01 GLY   135      16.849 -25.192  -6.311  1.00 28.84           H  
ATOM    226  H01 GLU   136      17.878 -26.602  -8.363  1.00 89.55           H  
ATOM    227  H01 LYS   137       9.742 -27.723 -13.583  1.00130.05           H  
ATOM    228  H02 LYS   137      15.946 -26.479 -10.038  1.00130.05           H  
ATOM    229  H03 LYS   137      10.515 -27.494 -15.022  1.00130.05           H  
ATOM    230  H04 LYS   137       9.091 -26.720 -14.718  1.00130.05           H  
ATOM    231  H01 LEU   138      16.130 -24.059 -10.790  1.00104.23           H  
ATOM    232  H01 GLY   139      18.112 -24.146 -12.399  1.00202.74           H  
ATOM    233  H01 ILE   140      20.235 -22.619 -12.868  1.00 98.67           H  
ATOM    234  H01 THR   141      25.310 -23.546 -15.784  1.00156.41           H  
ATOM    235  H02 THR   141      22.329 -22.702 -14.498  1.00156.41           H  
ATOM    236  H01 SER   142      20.446 -25.583 -20.045  1.00147.68           H  
ATOM    237  H02 SER   142      23.305 -22.871 -18.829  1.00147.68           H  
ATOM    238  H01 PHE   143      23.108 -26.888 -20.484  1.00 36.82           H  
TER     239      PHE   143 
ATOM    240  N   MET     1      17.795 -16.311 -10.742  1.00113.88           N  
ATOM    241  CA  MET     1      19.066 -16.632 -10.058  1.00113.88           C  
ATOM    242  CB  MET     1      19.434 -15.522  -9.061  1.00113.88           C  
ATOM    243  CG  MET     1      19.739 -14.178  -9.720  1.00113.88           C  
ATOM    244  SD  MET     1      21.176 -14.213 -10.829  1.00113.88           S  
ATOM    245  CE  MET     1      21.179 -12.416 -11.073  1.00113.88           C  
ATOM    246  C   MET     1      18.913 -17.893  -9.283  1.00113.88           C  
ATOM    247  O   MET     1      18.301 -18.854  -9.743  1.00113.88           O  
ATOM    248  N   LYS     2      19.486 -17.897  -8.069  1.00111.69           N  
ATOM    249  CA  LYS     2      19.425 -19.032  -7.202  1.00111.69           C  
ATOM    250  CB  LYS     2      20.810 -19.492  -6.726  1.00111.69           C  
ATOM    251  CG  LYS     2      21.556 -18.403  -5.956  1.00111.69           C  
ATOM    252  CD  LYS     2      22.910 -18.848  -5.408  1.00111.69           C  
ATOM    253  CE  LYS     2      23.713 -17.690  -4.816  1.00111.69           C  
ATOM    254  NZ  LYS     2      23.919 -16.645  -5.844  1.00111.69           N1+
ATOM    255  C   LYS     2      18.644 -18.629  -5.996  1.00111.69           C  
ATOM    256  O   LYS     2      18.447 -17.446  -5.722  1.00111.69           O  
ATOM    257  N   LEU     3      18.168 -19.637  -5.248  1.00115.71           N  
ATOM    258  CA  LEU     3      17.375 -19.464  -4.068  1.00115.71           C  
ATOM    259  CB  LEU     3      16.783 -20.771  -3.508  1.00115.71           C  
ATOM    260  CG  LEU     3      15.558 -21.287  -4.287  1.00115.71           C  
ATOM    261  CD1 LEU     3      15.888 -21.519  -5.768  1.00115.71           C  
ATOM    262  CD2 LEU     3      14.948 -22.524  -3.603  1.00115.71           C  
ATOM    263  C   LEU     3      18.154 -18.823  -2.965  1.00115.71           C  
ATOM    264  O   LEU     3      17.549 -18.199  -2.093  1.00115.71           O  
ATOM    265  N   LEU     4      19.494 -18.990  -2.945  1.00112.27           N  
ATOM    266  CA  LEU     4      20.276 -18.467  -1.860  1.00112.27           C  
ATOM    267  CB  LEU     4      21.792 -18.711  -2.008  1.00112.27           C  
ATOM    268  CG  LEU     4      22.144 -20.212  -1.910  1.00112.27           C  
ATOM    269  CD1 LEU     4      21.472 -21.016  -3.035  1.00112.27           C  
ATOM    270  CD2 LEU     4      23.661 -20.445  -1.838  1.00112.27           C  
ATOM    271  C   LEU     4      19.971 -17.017  -1.731  1.00112.27           C  
ATOM    272  O   LEU     4      19.848 -16.309  -2.730  1.00112.27           O  
ATOM    273  N   LEU     5      19.793 -16.573  -0.466  1.00117.74           N  
ATOM    274  CA  LEU     5      19.327 -15.245  -0.214  1.00117.74           C  
ATOM    275  CB  LEU     5      19.259 -14.858   1.274  1.00117.74           C  
ATOM    276  CG  LEU     5      18.315 -15.754   2.103  1.00117.74           C  
ATOM    277  CD1 LEU     5      16.893 -15.790   1.518  1.00117.74           C  
ATOM    278  CD2 LEU     5      18.917 -17.150   2.336  1.00117.74           C  
ATOM    279  C   LEU     5      20.234 -14.305  -0.916  1.00117.74           C  
ATOM    280  O   LEU     5      21.419 -14.197  -0.590  1.00117.74           O  
ATOM    281  N   VAL     6      19.651 -13.623  -1.930  1.00121.41           N  
ATOM    282  CA  VAL     6      20.338 -12.705  -2.780  1.00121.41           C  
ATOM    283  CB  VAL     6      20.836 -13.311  -4.054  1.00121.41           C  
ATOM    284  CG1 VAL     6      21.828 -14.440  -3.738  1.00121.41           C  
ATOM    285  CG2 VAL     6      19.608 -13.747  -4.869  1.00121.41           C  
ATOM    286  C   VAL     6      19.333 -11.717  -3.277  1.00121.41           C  
ATOM    287  O   VAL     6      18.127 -11.890  -3.112  1.00121.41           O  
ATOM    288  N   LEU     7      19.850 -10.632  -3.875  1.00246.69           N  
ATOM    289  CA  LEU     7      19.042  -9.640  -4.519  1.00246.69           C  
ATOM    290  CB  LEU     7      18.424  -8.652  -3.509  1.00246.69           C  
ATOM    291  CG  LEU     7      17.393  -7.643  -4.058  1.00246.69           C  
ATOM    292  CD1 LEU     7      16.889  -6.737  -2.923  1.00246.69           C  
ATOM    293  CD2 LEU     7      17.917  -6.834  -5.256  1.00246.69           C  
ATOM    294  C   LEU     7      20.009  -8.893  -5.383  1.00246.69           C  
ATOM    295  O   LEU     7      20.936  -8.266  -4.870  1.00246.69           O  
ATOM    296  N   ALA     8      19.858  -8.947  -6.724  1.00225.43           N  
ATOM    297  CA  ALA     8      20.786  -8.181  -7.501  1.00225.43           C  
ATOM    298  CB  ALA     8      21.608  -9.035  -8.484  1.00225.43           C  
ATOM    299  C   ALA     8      20.011  -7.201  -8.318  1.00225.43           C  
ATOM    300  O   ALA     8      19.460  -7.554  -9.361  1.00225.43           O  
ATOM    301  N   LEU     9      19.965  -5.931  -7.860  1.00407.44           N  
ATOM    302  CA  LEU     9      19.301  -4.881  -8.581  1.00407.44           C  
ATOM    303  CB  LEU     9      17.969  -5.266  -9.250  1.00407.44           C  
ATOM    304  CG  LEU     9      17.309  -4.095 -10.004  1.00407.44           C  
ATOM    305  CD1 LEU     9      18.198  -3.596 -11.153  1.00407.44           C  
ATOM    306  CD2 LEU     9      15.891  -4.462 -10.475  1.00407.44           C  
ATOM    307  C   LEU     9      18.964  -3.801  -7.615  1.00407.44           C  
ATOM    308  O   LEU     9      18.625  -4.061  -6.461  1.00407.44           O  
ATOM    309  N   ALA    10      19.061  -2.538  -8.066  1.00249.24           N  
ATOM    310  CA  ALA    10      18.655  -1.477  -7.200  1.00249.24           C  
ATOM    311  CB  ALA    10      19.038  -0.081  -7.721  1.00249.24           C  
ATOM    312  C   ALA    10      17.167  -1.560  -7.156  1.00249.24           C  
ATOM    313  O   ALA    10      16.526  -1.810  -8.176  1.00249.24           O  
ATOM    314  N   LEU    11      16.570  -1.371  -5.967  1.00267.28           N  
ATOM    315  CA  LEU    11      15.144  -1.448  -5.878  1.00267.28           C  
ATOM    316  CB  LEU    11      14.669  -2.435  -4.793  1.00267.28           C  
ATOM    317  CG  LEU    11      13.139  -2.513  -4.643  1.00267.28           C  
ATOM    318  CD1 LEU    11      12.480  -3.085  -5.908  1.00267.28           C  
ATOM    319  CD2 LEU    11      12.738  -3.256  -3.357  1.00267.28           C  
ATOM    320  C   LEU    11      14.645  -0.096  -5.488  1.00267.28           C  
ATOM    321  O   LEU    11      15.006   0.417  -4.431  1.00267.28           O  
ATOM    322  N   VAL    12      13.801   0.533  -6.329  1.00 89.58           N  
ATOM    323  CA  VAL    12      13.299   1.803  -5.902  1.00 89.58           C  
ATOM    324  CB  VAL    12      12.787   2.685  -7.011  1.00 89.58           C  
ATOM    325  CG1 VAL    12      12.121   3.918  -6.378  1.00 89.58           C  
ATOM    326  CG2 VAL    12      13.958   3.047  -7.945  1.00 89.58           C  
ATOM    327  C   VAL    12      12.162   1.491  -4.998  1.00 89.58           C  
ATOM    328  O   VAL    12      11.232   0.773  -5.365  1.00 89.58           O  
ATOM    329  N   ALA    13      12.234   1.992  -3.749  1.00249.10           N  
ATOM    330  CA  ALA    13      11.179   1.729  -2.826  1.00249.10           C  
ATOM    331  CB  ALA    13      11.174   0.291  -2.280  1.00249.10           C  
ATOM    332  C   ALA    13      11.376   2.634  -1.660  1.00249.10           C  
ATOM    333  O   ALA    13      12.461   3.177  -1.450  1.00249.10           O  
ATOM    334  N   VAL    14      10.296   2.842  -0.894  1.00130.76           N  
ATOM    335  CA  VAL    14      10.390   3.661   0.273  1.00130.76           C  
ATOM    336  CB  VAL    14       9.072   3.816   0.969  1.00130.76           C  
ATOM    337  CG1 VAL    14       9.293   4.649   2.239  1.00130.76           C  
ATOM    338  CG2 VAL    14       8.059   4.431  -0.013  1.00130.76           C  
ATOM    339  C   VAL    14      11.303   2.959   1.217  1.00130.76           C  
ATOM    340  O   VAL    14      12.233   3.549   1.764  1.00130.76           O  
ATOM    341  N   ASN    15      11.064   1.645   1.399  1.00158.85           N  
ATOM    342  CA  ASN    15      11.819   0.865   2.331  1.00158.85           C  
ATOM    343  CB  ASN    15      11.066  -0.375   2.844  1.00158.85           C  
ATOM    344  CG  ASN    15       9.849   0.117   3.613  1.00158.85           C  
ATOM    345  OD1 ASN    15       9.323   1.193   3.336  1.00158.85           O  
ATOM    346  ND2 ASN    15       9.383  -0.691   4.604  1.00158.85           N  
ATOM    347  C   ASN    15      13.077   0.398   1.673  1.00158.85           C  
ATOM    348  O   ASN    15      13.244   0.510   0.460  1.00158.85           O  
ATOM    349  N   GLY    16      14.011  -0.115   2.494  1.00 76.69           N  
ATOM    350  CA  GLY    16      15.255  -0.594   1.977  1.00 76.69           C  
ATOM    351  C   GLY    16      16.308  -0.182   2.950  1.00 76.69           C  
ATOM    352  O   GLY    16      16.071  -0.132   4.156  1.00 76.69           O  
ATOM    353  N   LEU    17      17.511   0.107   2.423  1.00163.22           N  
ATOM    354  CA  LEU    17      18.620   0.554   3.216  1.00163.22           C  
ATOM    355  CB  LEU    17      19.941  -0.183   2.948  1.00163.22           C  
ATOM    356  CG  LEU    17      19.984  -1.582   3.579  1.00163.22           C  
ATOM    357  CD1 LEU    17      21.322  -2.281   3.292  1.00163.22           C  
ATOM    358  CD2 LEU    17      19.664  -1.510   5.083  1.00163.22           C  
ATOM    359  C   LEU    17      18.841   2.001   2.934  1.00163.22           C  
ATOM    360  O   LEU    17      17.932   2.715   2.514  1.00163.22           O  
ATOM    361  N   SER    18      20.078   2.466   3.184  1.00103.94           N  
ATOM    362  CA  SER    18      20.416   3.853   3.072  1.00103.94           C  
ATOM    363  CB  SER    18      21.718   4.221   3.801  1.00103.94           C  
ATOM    364  OG  SER    18      22.815   3.547   3.205  1.00103.94           O  
ATOM    365  C   SER    18      20.555   4.254   1.636  1.00103.94           C  
ATOM    366  O   SER    18      20.288   3.483   0.716  1.00103.94           O  
ATOM    367  N   GLU    19      20.958   5.526   1.439  1.00101.25           N  
ATOM    368  CA  GLU    19      21.123   6.166   0.165  1.00101.25           C  
ATOM    369  CB  GLU    19      21.588   7.624   0.304  1.00101.25           C  
ATOM    370  CG  GLU    19      20.605   8.500   1.073  1.00101.25           C  
ATOM    371  CD  GLU    19      19.221   8.222   0.511  1.00101.25           C  
ATOM    372  OE1 GLU    19      18.609   7.216   0.957  1.00101.25           O  
ATOM    373  OE2 GLU    19      18.761   8.998  -0.367  1.00101.25           O1-
ATOM    374  C   GLU    19      22.203   5.468  -0.588  1.00101.25           C  
ATOM    375  O   GLU    19      22.136   5.326  -1.808  1.00101.25           O  
ATOM    376  N   SER    20      23.236   5.017   0.140  1.00143.83           N  
ATOM    377  CA  SER    20      24.363   4.415  -0.494  1.00143.83           C  
ATOM    378  CB  SER    20      25.561   4.186   0.450  1.00143.83           C  
ATOM    379  OG  SER    20      26.162   5.428   0.789  1.00143.83           O  
ATOM    380  C   SER    20      23.943   3.109  -1.081  1.00143.83           C  
ATOM    381  O   SER    20      22.755   2.812  -1.189  1.00143.83           O  
ATOM    382  N   LEU    21      24.946   2.318  -1.505  1.00278.46           N  
ATOM    383  CA  LEU    21      24.769   1.053  -2.156  1.00278.46           C  
ATOM    384  CB  LEU    21      26.109   0.316  -2.346  1.00278.46           C  
ATOM    385  CG  LEU    21      26.012  -1.114  -2.912  1.00278.46           C  
ATOM    386  CD1 LEU    21      25.538  -1.126  -4.372  1.00278.46           C  
ATOM    387  CD2 LEU    21      27.332  -1.876  -2.701  1.00278.46           C  
ATOM    388  C   LEU    21      23.914   0.187  -1.298  1.00278.46           C  
ATOM    389  O   LEU    21      24.044   0.171  -0.074  1.00278.46           O  
ATOM    390  N   VAL    22      22.982  -0.543  -1.943  1.00129.99           N  
ATOM    391  CA  VAL    22      22.151  -1.459  -1.226  1.00129.99           C  
ATOM    392  CB  VAL    22      20.943  -1.922  -1.987  1.00129.99           C  
ATOM    393  CG1 VAL    22      20.017  -0.709  -2.189  1.00129.99           C  
ATOM    394  CG2 VAL    22      21.393  -2.587  -3.300  1.00129.99           C  
ATOM    395  C   VAL    22      23.015  -2.630  -0.907  1.00129.99           C  
ATOM    396  O   VAL    22      23.916  -2.974  -1.670  1.00129.99           O  
ATOM    397  N   ASP    23      22.769  -3.273   0.246  1.00175.20           N  
ATOM    398  CA  ASP    23      23.656  -4.318   0.663  1.00175.20           C  
ATOM    399  CB  ASP    23      23.613  -4.579   2.174  1.00175.20           C  
ATOM    400  CG  ASP    23      24.981  -5.094   2.592  1.00175.20           C  
ATOM    401  OD1 ASP    23      25.802  -5.433   1.695  1.00175.20           O  
ATOM    402  OD2 ASP    23      25.232  -5.129   3.825  1.00175.20           O1-
ATOM    403  C   ASP    23      23.304  -5.576  -0.069  1.00175.20           C  
ATOM    404  O   ASP    23      22.485  -5.566  -0.987  1.00175.20           O  
ATOM    405  N   GLU    24      23.939  -6.706   0.322  1.00223.05           N  
ATOM    406  CA  GLU    24      23.787  -7.945  -0.388  1.00223.05           C  
ATOM    407  CB  GLU    24      25.132  -8.562  -0.818  1.00223.05           C  
ATOM    408  CG  GLU    24      26.093  -8.813   0.345  1.00223.05           C  
ATOM    409  CD  GLU    24      27.412  -9.319  -0.224  1.00223.05           C  
ATOM    410  OE1 GLU    24      27.405  -9.857  -1.363  1.00223.05           O  
ATOM    411  OE2 GLU    24      28.447  -9.173   0.479  1.00223.05           O1-
ATOM    412  C   GLU    24      23.035  -8.966   0.427  1.00223.05           C  
ATOM    413  O   GLU    24      22.085  -8.643   1.138  1.00223.05           O  
ATOM    414  N   MET    25      23.483 -10.234   0.318  1.00166.15           N  
ATOM    415  CA  MET    25      22.893 -11.443   0.841  1.00166.15           C  
ATOM    416  CB  MET    25      23.775 -12.683   0.564  1.00166.15           C  
ATOM    417  CG  MET    25      23.915 -13.087  -0.911  1.00166.15           C  
ATOM    418  SD  MET    25      24.949 -14.563  -1.218  1.00166.15           S  
ATOM    419  CE  MET    25      26.411 -13.768  -1.950  1.00166.15           C  
ATOM    420  C   MET    25      22.762 -11.365   2.326  1.00166.15           C  
ATOM    421  O   MET    25      21.793 -11.860   2.903  1.00166.15           O  
ATOM    422  N   LYS    26      23.726 -10.711   2.991  1.00145.89           N  
ATOM    423  CA  LYS    26      23.798 -10.702   4.420  1.00145.89           C  
ATOM    424  CB  LYS    26      24.855  -9.709   4.935  1.00145.89           C  
ATOM    425  CG  LYS    26      26.319 -10.064   4.657  1.00145.89           C  
ATOM    426  CD  LYS    26      26.850 -11.269   5.435  1.00145.89           C  
ATOM    427  CE  LYS    26      28.379 -11.320   5.467  1.00145.89           C  
ATOM    428  NZ  LYS    26      28.911 -11.368   4.088  1.00145.89           N1+
ATOM    429  C   LYS    26      22.499 -10.239   5.016  1.00145.89           C  
ATOM    430  O   LYS    26      22.072 -10.781   6.032  1.00145.89           O  
ATOM    431  N   GLU    27      21.828  -9.240   4.413  1.00 86.93           N  
ATOM    432  CA  GLU    27      20.676  -8.661   5.059  1.00 86.93           C  
ATOM    433  CB  GLU    27      20.024  -7.520   4.256  1.00 86.93           C  
ATOM    434  CG  GLU    27      20.919  -6.297   4.034  1.00 86.93           C  
ATOM    435  CD  GLU    27      20.072  -5.195   3.405  1.00 86.93           C  
ATOM    436  OE1 GLU    27      19.879  -5.229   2.162  1.00 86.93           O  
ATOM    437  OE2 GLU    27      19.602  -4.308   4.168  1.00 86.93           O1-
ATOM    438  C   GLU    27      19.577  -9.658   5.295  1.00 86.93           C  
ATOM    439  O   GLU    27      19.079  -9.770   6.413  1.00 86.93           O  
ATOM    440  N   LYS    28      19.175 -10.424   4.263  1.00 81.71           N  
ATOM    441  CA  LYS    28      18.039 -11.290   4.415  1.00 81.71           C  
ATOM    442  CB  LYS    28      17.659 -11.986   3.097  1.00 81.71           C  
ATOM    443  CG  LYS    28      16.946 -11.042   2.123  1.00 81.71           C  
ATOM    444  CD  LYS    28      17.800  -9.861   1.652  1.00 81.71           C  
ATOM    445  CE  LYS    28      17.006  -8.818   0.864  1.00 81.71           C  
ATOM    446  NZ  LYS    28      17.870  -7.666   0.525  1.00 81.71           N1+
ATOM    447  C   LYS    28      18.323 -12.312   5.468  1.00 81.71           C  
ATOM    448  O   LYS    28      17.474 -12.608   6.310  1.00 81.71           O  
ATOM    449  N   LEU    29      19.545 -12.870   5.462  1.00 46.82           N  
ATOM    450  CA  LEU    29      19.890 -13.878   6.422  1.00 46.82           C  
ATOM    451  CB  LEU    29      21.295 -14.474   6.216  1.00 46.82           C  
ATOM    452  CG  LEU    29      21.410 -15.394   4.988  1.00 46.82           C  
ATOM    453  CD1 LEU    29      22.820 -15.998   4.864  1.00 46.82           C  
ATOM    454  CD2 LEU    29      20.309 -16.466   5.011  1.00 46.82           C  
ATOM    455  C   LEU    29      19.862 -13.303   7.802  1.00 46.82           C  
ATOM    456  O   LEU    29      19.370 -13.937   8.733  1.00 46.82           O  
ATOM    457  N   GLN    30      20.389 -12.082   7.986  1.00 95.24           N  
ATOM    458  CA  GLN    30      20.482 -11.569   9.321  1.00 95.24           C  
ATOM    459  CB  GLN    30      21.207 -10.222   9.420  1.00 95.24           C  
ATOM    460  CG  GLN    30      20.437  -9.053   8.807  1.00 95.24           C  
ATOM    461  CD  GLN    30      21.244  -7.794   9.092  1.00 95.24           C  
ATOM    462  OE1 GLN    30      22.364  -7.640   8.609  1.00 95.24           O  
ATOM    463  NE2 GLN    30      20.666  -6.873   9.910  1.00 95.24           N  
ATOM    464  C   GLN    30      19.120 -11.358   9.904  1.00 95.24           C  
ATOM    465  O   GLN    30      18.880 -11.691  11.064  1.00 95.24           O  
ATOM    466  N   LYS    31      18.193 -10.780   9.118  1.00113.70           N  
ATOM    467  CA  LYS    31      16.902 -10.479   9.665  1.00113.70           C  
ATOM    468  CB  LYS    31      16.007  -9.712   8.674  1.00113.70           C  
ATOM    469  CG  LYS    31      14.728  -9.145   9.296  1.00113.70           C  
ATOM    470  CD  LYS    31      13.945  -8.271   8.318  1.00113.70           C  
ATOM    471  CE  LYS    31      13.869  -8.894   6.921  1.00113.70           C  
ATOM    472  NZ  LYS    31      12.868  -8.183   6.095  1.00113.70           N1+
ATOM    473  C   LYS    31      16.207 -11.754  10.028  1.00113.70           C  
ATOM    474  O   LYS    31      15.757 -11.931  11.159  1.00113.70           O  
ATOM    475  N   TYR    32      16.152 -12.705   9.081  1.00116.40           N  
ATOM    476  CA  TYR    32      15.466 -13.946   9.300  1.00116.40           C  
ATOM    477  CB  TYR    32      15.366 -14.798   8.026  1.00116.40           C  
ATOM    478  CG  TYR    32      14.234 -14.229   7.236  1.00116.40           C  
ATOM    479  CD1 TYR    32      14.391 -13.139   6.410  1.00116.40           C  
ATOM    480  CD2 TYR    32      12.985 -14.794   7.353  1.00116.40           C  
ATOM    481  CE1 TYR    32      13.322 -12.635   5.706  1.00116.40           C  
ATOM    482  CE2 TYR    32      11.914 -14.296   6.650  1.00116.40           C  
ATOM    483  CZ  TYR    32      12.081 -13.213   5.820  1.00116.40           C  
ATOM    484  OH  TYR    32      10.989 -12.688   5.093  1.00116.40           O  
ATOM    485  C   TYR    32      16.142 -14.725  10.384  1.00116.40           C  
ATOM    486  O   TYR    32      15.478 -15.350  11.211  1.00116.40           O  
ATOM    487  N   GLY    33      17.485 -14.720  10.408  1.00 29.08           N  
ATOM    488  CA  GLY    33      18.192 -15.465  11.410  1.00 29.08           C  
ATOM    489  C   GLY    33      17.862 -14.940  12.779  1.00 29.08           C  
ATOM    490  O   GLY    33      17.634 -15.719  13.704  1.00 29.08           O  
ATOM    491  N   LEU    34      17.832 -13.600  12.951  1.00 79.40           N  
ATOM    492  CA  LEU    34      17.527 -13.016  14.233  1.00 79.40           C  
ATOM    493  CB  LEU    34      17.643 -11.480  14.287  1.00 79.40           C  
ATOM    494  CG  LEU    34      19.069 -10.958  14.553  1.00 79.40           C  
ATOM    495  CD1 LEU    34      19.458 -11.189  16.023  1.00 79.40           C  
ATOM    496  CD2 LEU    34      20.092 -11.558  13.576  1.00 79.40           C  
ATOM    497  C   LEU    34      16.135 -13.364  14.621  1.00 79.40           C  
ATOM    498  O   LEU    34      15.858 -13.643  15.785  1.00 79.40           O  
ATOM    499  N   GLU    35      15.220 -13.364  13.636  1.00104.35           N  
ATOM    500  CA  GLU    35      13.849 -13.646  13.909  1.00104.35           C  
ATOM    501  CB  GLU    35      12.976 -13.602  12.649  1.00104.35           C  
ATOM    502  CG  GLU    35      11.484 -13.654  12.967  1.00104.35           C  
ATOM    503  CD  GLU    35      11.129 -12.373  13.710  1.00104.35           C  
ATOM    504  OE1 GLU    35      11.210 -11.283  13.082  1.00104.35           O  
ATOM    505  OE2 GLU    35      10.777 -12.467  14.915  1.00104.35           O1-
ATOM    506  C   GLU    35      13.788 -15.029  14.455  1.00104.35           C  
ATOM    507  O   GLU    35      12.975 -15.329  15.326  1.00104.35           O  
ATOM    508  N   CYS    36      14.663 -15.913  13.952  1.00119.91           N  
ATOM    509  CA  CYS    36      14.628 -17.279  14.370  1.00119.91           C  
ATOM    510  CB  CYS    36      15.552 -18.198  13.564  1.00119.91           C  
ATOM    511  SG  CYS    36      15.101 -19.938  13.801  1.00119.91           S  
ATOM    512  C   CYS    36      14.982 -17.390  15.818  1.00119.91           C  
ATOM    513  O   CYS    36      14.564 -18.342  16.475  1.00119.91           O  
ATOM    514  N   ALA    37      15.843 -16.499  16.348  1.00161.04           N  
ATOM    515  CA  ALA    37      16.027 -16.551  17.772  1.00161.04           C  
ATOM    516  CB  ALA    37      16.632 -17.875  18.256  1.00161.04           C  
ATOM    517  C   ALA    37      16.952 -15.452  18.166  1.00161.04           C  
ATOM    518  O   ALA    37      18.068 -15.357  17.665  1.00161.04           O  
ATOM    519  N   GLU    38      16.519 -14.598  19.109  1.00113.24           N  
ATOM    520  CA  GLU    38      17.369 -13.519  19.506  1.00113.24           C  
ATOM    521  CB  GLU    38      16.669 -12.462  20.369  1.00113.24           C  
ATOM    522  CG  GLU    38      17.495 -11.178  20.464  1.00113.24           C  
ATOM    523  CD  GLU    38      16.571 -10.041  20.866  1.00113.24           C  
ATOM    524  OE1 GLU    38      15.844 -10.197  21.883  1.00113.24           O  
ATOM    525  OE2 GLU    38      16.589  -8.996  20.163  1.00113.24           O1-
ATOM    526  C   GLU    38      18.523 -14.084  20.261  1.00113.24           C  
ATOM    527  O   GLU    38      19.661 -13.644  20.105  1.00113.24           O  
ATOM    528  N   LYS    39      18.251 -15.097  21.101  1.00172.48           N  
ATOM    529  CA  LYS    39      19.286 -15.730  21.859  1.00172.48           C  
ATOM    530  CB  LYS    39      18.850 -16.121  23.284  1.00172.48           C  
ATOM    531  CG  LYS    39      17.630 -17.043  23.311  1.00172.48           C  
ATOM    532  CD  LYS    39      17.250 -17.559  24.706  1.00172.48           C  
ATOM    533  CE  LYS    39      17.888 -18.895  25.096  1.00172.48           C  
ATOM    534  NZ  LYS    39      17.324 -19.370  26.382  1.00172.48           N1+
ATOM    535  C   LYS    39      19.624 -16.968  21.108  1.00172.48           C  
ATOM    536  O   LYS    39      19.688 -16.955  19.880  1.00172.48           O  
ATOM    537  N   GLU    40      19.863 -18.077  21.830  1.00226.81           N  
ATOM    538  CA  GLU    40      20.180 -19.297  21.156  1.00226.81           C  
ATOM    539  CB  GLU    40      20.402 -20.502  22.089  1.00226.81           C  
ATOM    540  CG  GLU    40      21.805 -20.553  22.700  1.00226.81           C  
ATOM    541  CD  GLU    40      22.618 -21.568  21.907  1.00226.81           C  
ATOM    542  OE1 GLU    40      22.372 -22.790  22.098  1.00226.81           O  
ATOM    543  OE2 GLU    40      23.491 -21.145  21.104  1.00226.81           O1-
ATOM    544  C   GLU    40      19.048 -19.600  20.236  1.00226.81           C  
ATOM    545  O   GLU    40      17.968 -19.023  20.354  1.00226.81           O  
ATOM    546  N   LYS    41      19.301 -20.530  19.298  1.00230.98           N  
ATOM    547  CA  LYS    41      18.436 -20.902  18.215  1.00230.98           C  
ATOM    548  CB  LYS    41      16.953 -20.871  18.609  1.00230.98           C  
ATOM    549  CG  LYS    41      16.634 -21.889  19.703  1.00230.98           C  
ATOM    550  CD  LYS    41      15.324 -21.607  20.433  1.00230.98           C  
ATOM    551  CE  LYS    41      15.473 -20.585  21.560  1.00230.98           C  
ATOM    552  NZ  LYS    41      14.164 -20.376  22.213  1.00230.98           N1+
ATOM    553  C   LYS    41      18.689 -19.948  17.082  1.00230.98           C  
ATOM    554  O   LYS    41      18.272 -20.198  15.954  1.00230.98           O  
ATOM    555  N   ALA    42      19.385 -18.826  17.357  1.00154.55           N  
ATOM    556  CA  ALA    42      19.993 -18.070  16.302  1.00154.55           C  
ATOM    557  CB  ALA    42      19.152 -16.924  15.726  1.00154.55           C  
ATOM    558  C   ALA    42      21.218 -17.508  16.945  1.00154.55           C  
ATOM    559  O   ALA    42      21.190 -16.422  17.523  1.00154.55           O  
ATOM    560  N   SER    43      22.340 -18.251  16.856  1.00 96.13           N  
ATOM    561  CA  SER    43      23.555 -17.812  17.475  0.50 96.13           C  
ATOM    562  CB  SER    43      24.461 -18.951  17.973  0.50 96.13           C  
ATOM    563  OG  SER    43      23.814 -19.675  19.005  0.50 96.13           O  
ATOM    564  C   SER    43      24.348 -17.084  16.456  1.00 96.13           C  
ATOM    565  O   SER    43      24.107 -17.201  15.256  1.00 96.13           O  
ATOM    566  N   GLU    44      25.330 -16.303  16.939  1.00 80.00           N  
ATOM    567  CA  GLU    44      26.203 -15.585  16.070  0.50 80.00           C  
ATOM    568  CB  GLU    44      27.196 -14.685  16.825  0.50 80.00           C  
ATOM    569  CG  GLU    44      28.384 -14.256  15.963  0.50 80.00           C  
ATOM    570  CD  GLU    44      27.839 -13.791  14.624  0.50 80.00           C  
ATOM    571  OE1 GLU    44      26.794 -13.091  14.626  0.50 80.00           O  
ATOM    572  OE2 GLU    44      28.458 -14.138  13.581  0.50 80.00           O1-
ATOM    573  C   GLU    44      26.989 -16.584  15.292  1.00 80.00           C  
ATOM    574  O   GLU    44      27.202 -16.416  14.092  1.00 80.00           O  
ATOM    575  N   GLU    45      27.441 -17.662  15.958  1.00 91.78           N  
ATOM    576  CA  GLU    45      28.234 -18.614  15.239  1.00 91.78           C  
ATOM    577  CB  GLU    45      28.857 -19.725  16.106  1.00 91.78           C  
ATOM    578  CG  GLU    45      27.862 -20.722  16.695  1.00 91.78           C  
ATOM    579  CD  GLU    45      28.671 -21.904  17.216  1.00 91.78           C  
ATOM    580  OE1 GLU    45      29.923 -21.782  17.288  1.00 91.78           O  
ATOM    581  OE2 GLU    45      28.048 -22.948  17.542  1.00 91.78           O1-
ATOM    582  C   GLU    45      27.376 -19.261  14.196  1.00 91.78           C  
ATOM    583  O   GLU    45      27.816 -19.450  13.065  1.00 91.78           O  
ATOM    584  N   ASP    46      26.115 -19.599  14.533  1.00 45.06           N  
ATOM    585  CA  ASP    46      25.269 -20.252  13.570  1.00 45.06           C  
ATOM    586  CB  ASP    46      23.849 -20.559  14.096  1.00 45.06           C  
ATOM    587  CG  ASP    46      23.878 -21.710  15.091  1.00 45.06           C  
ATOM    588  OD1 ASP    46      24.961 -22.329  15.257  1.00 45.06           O  
ATOM    589  OD2 ASP    46      22.807 -21.990  15.694  1.00 45.06           O1-
ATOM    590  C   ASP    46      25.061 -19.327  12.414  1.00 45.06           C  
ATOM    591  O   ASP    46      25.109 -19.739  11.256  1.00 45.06           O  
ATOM    592  N   ILE    47      24.840 -18.034  12.714  1.00 45.41           N  
ATOM    593  CA  ILE    47      24.536 -17.051  11.715  1.00 45.41           C  
ATOM    594  CB  ILE    47      24.279 -15.687  12.287  1.00 45.41           C  
ATOM    595  CG1 ILE    47      23.016 -15.706  13.170  1.00 45.41           C  
ATOM    596  CG2 ILE    47      24.227 -14.687  11.118  1.00 45.41           C  
ATOM    597  CD1 ILE    47      22.805 -14.432  13.993  1.00 45.41           C  
ATOM    598  C   ILE    47      25.674 -16.921  10.752  1.00 45.41           C  
ATOM    599  O   ILE    47      25.458 -16.784   9.550  1.00 45.41           O  
ATOM    600  N   GLN    48      26.921 -16.951  11.249  1.00110.92           N  
ATOM    601  CA  GLN    48      28.037 -16.759  10.368  1.00110.92           C  
ATOM    602  CB  GLN    48      29.397 -16.780  11.096  1.00110.92           C  
ATOM    603  CG  GLN    48      29.792 -18.143  11.670  1.00110.92           C  
ATOM    604  CD  GLN    48      30.820 -18.782  10.739  1.00110.92           C  
ATOM    605  OE1 GLN    48      31.957 -18.322  10.651  1.00110.92           O  
ATOM    606  NE2 GLN    48      30.428 -19.874  10.032  1.00110.92           N  
ATOM    607  C   GLN    48      28.048 -17.865   9.357  1.00110.92           C  
ATOM    608  O   GLN    48      28.295 -17.629   8.175  1.00110.92           O  
ATOM    609  N   ALA    49      27.769 -19.104   9.803  1.00 31.17           N  
ATOM    610  CA  ALA    49      27.807 -20.255   8.944  1.00 31.17           C  
ATOM    611  CB  ALA    49      27.540 -21.568   9.697  1.00 31.17           C  
ATOM    612  C   ALA    49      26.768 -20.127   7.874  1.00 31.17           C  
ATOM    613  O   ALA    49      27.019 -20.432   6.711  1.00 31.17           O  
ATOM    614  N   LEU    50      25.570 -19.653   8.257  1.00 55.76           N  
ATOM    615  CA  LEU    50      24.453 -19.499   7.370  1.00 55.76           C  
ATOM    616  CB  LEU    50      23.235 -18.905   8.111  1.00 55.76           C  
ATOM    617  CG  LEU    50      21.970 -18.688   7.257  1.00 55.76           C  
ATOM    618  CD1 LEU    50      21.378 -20.028   6.783  1.00 55.76           C  
ATOM    619  CD2 LEU    50      20.939 -17.819   7.997  1.00 55.76           C  
ATOM    620  C   LEU    50      24.834 -18.518   6.300  1.00 55.76           C  
ATOM    621  O   LEU    50      24.514 -18.709   5.128  1.00 55.76           O  
ATOM    622  N   MET    51      25.545 -17.440   6.681  1.00116.72           N  
ATOM    623  CA  MET    51      25.934 -16.407   5.763  1.00116.72           C  
ATOM    624  CB  MET    51      26.765 -15.296   6.432  1.00116.72           C  
ATOM    625  CG  MET    51      26.064 -14.587   7.590  1.00116.72           C  
ATOM    626  SD  MET    51      24.622 -13.572   7.149  1.00116.72           S  
ATOM    627  CE  MET    51      24.475 -12.821   8.798  1.00116.72           C  
ATOM    628  C   MET    51      26.838 -17.017   4.736  1.00116.72           C  
ATOM    629  O   MET    51      26.809 -16.650   3.563  1.00116.72           O  
ATOM    630  N   ASN    52      27.675 -17.965   5.189  1.00104.18           N  
ATOM    631  CA  ASN    52      28.672 -18.668   4.429  1.00104.18           C  
ATOM    632  CB  ASN    52      29.596 -19.532   5.303  1.00104.18           C  
ATOM    633  CG  ASN    52      30.854 -19.819   4.498  1.00104.18           C  
ATOM    634  OD1 ASN    52      31.763 -18.992   4.432  1.00104.18           O  
ATOM    635  ND2 ASN    52      30.918 -21.022   3.871  1.00104.18           N  
ATOM    636  C   ASN    52      28.017 -19.567   3.426  1.00104.18           C  
ATOM    637  O   ASN    52      28.661 -20.013   2.478  1.00104.18           O  
ATOM    638  N   HIS    53      26.712 -19.849   3.603  1.00 73.22           N  
ATOM    639  CA  HIS    53      26.010 -20.784   2.771  1.00 73.22           C  
ATOM    640  ND1 HIS    53      24.541 -18.927   0.424  1.00 73.22           N  
ATOM    641  CG  HIS    53      25.836 -19.243   0.760  1.00 73.22           C  
ATOM    642  CB  HIS    53      26.264 -20.583   1.270  1.00 73.22           C  
ATOM    643  NE2 HIS    53      25.766 -17.122   0.002  1.00 73.22           N  
ATOM    644  CD2 HIS    53      26.572 -18.126   0.504  1.00 73.22           C  
ATOM    645  CE1 HIS    53      24.555 -17.648  -0.028  1.00 73.22           C  
ATOM    646  C   HIS    53      26.489 -22.161   3.080  1.00 73.22           C  
ATOM    647  O   HIS    53      26.583 -23.013   2.197  1.00 73.22           O  
ATOM    648  N   GLU    54      26.793 -22.408   4.371  1.00 85.99           N  
ATOM    649  CA  GLU    54      27.192 -23.706   4.821  1.00 85.99           C  
ATOM    650  CB  GLU    54      28.619 -23.746   5.381  1.00 85.99           C  
ATOM    651  CG  GLU    54      29.165 -25.160   5.572  1.00 85.99           C  
ATOM    652  CD  GLU    54      30.673 -25.031   5.720  1.00 85.99           C  
ATOM    653  OE1 GLU    54      31.185 -23.903   5.499  1.00 85.99           O  
ATOM    654  OE2 GLU    54      31.334 -26.054   6.045  1.00 85.99           O1-
ATOM    655  C   GLU    54      26.233 -24.099   5.907  1.00 85.99           C  
ATOM    656  O   GLU    54      25.492 -23.260   6.418  1.00 85.99           O  
ATOM    657  N   ARG    55      26.212 -25.395   6.275  1.00 79.79           N  
ATOM    658  CA  ARG    55      25.257 -25.872   7.240  1.00 79.79           C  
ATOM    659  CB  ARG    55      24.783 -27.300   6.943  1.00 79.79           C  
ATOM    660  CG  ARG    55      24.223 -27.477   5.533  1.00 79.79           C  
ATOM    661  CD  ARG    55      23.906 -28.936   5.211  1.00 79.79           C  
ATOM    662  NE  ARG    55      23.427 -28.992   3.804  1.00 79.79           N  
ATOM    663  CZ  ARG    55      23.409 -30.186   3.141  1.00 79.79           C  
ATOM    664  NH1 ARG    55      23.835 -31.323   3.768  1.00 79.79           N1+
ATOM    665  NH2 ARG    55      22.964 -30.242   1.857  1.00 79.79           N  
ATOM    666  C   ARG    55      25.920 -25.946   8.578  1.00 79.79           C  
ATOM    667  O   ARG    55      26.998 -26.517   8.720  1.00 79.79           O  
ATOM    668  N   PRO    56      25.291 -25.380   9.571  1.00 74.59           N  
ATOM    669  CA  PRO    56      25.854 -25.452  10.892  1.00 74.59           C  
ATOM    670  CD  PRO    56      24.540 -24.149   9.372  1.00 74.59           C  
ATOM    671  CB  PRO    56      25.127 -24.390  11.715  1.00 74.59           C  
ATOM    672  CG  PRO    56      24.714 -23.341  10.669  1.00 74.59           C  
ATOM    673  C   PRO    56      25.731 -26.831  11.463  1.00 74.59           C  
ATOM    674  O   PRO    56      24.760 -27.523  11.160  1.00 74.59           O  
ATOM    675  N   VAL    57      26.726 -27.261  12.263  1.00102.96           N  
ATOM    676  CA  VAL    57      26.714 -28.538  12.920  1.00102.96           C  
ATOM    677  CB  VAL    57      28.040 -28.921  13.506  1.00102.96           C  
ATOM    678  CG1 VAL    57      29.069 -29.062  12.370  1.00102.96           C  
ATOM    679  CG2 VAL    57      28.411 -27.882  14.574  1.00102.96           C  
ATOM    680  C   VAL    57      25.714 -28.528  14.041  1.00102.96           C  
ATOM    681  O   VAL    57      25.101 -29.554  14.332  1.00102.96           O  
ATOM    682  N   THR    58      25.528 -27.359  14.692  1.00115.22           N  
ATOM    683  CA  THR    58      24.702 -27.186  15.862  1.00115.22           C  
ATOM    684  CB  THR    58      24.441 -25.741  16.168  1.00115.22           C  
ATOM    685  OG1 THR    58      25.656 -25.027  16.314  1.00115.22           O  
ATOM    686  CG2 THR    58      23.629 -25.648  17.467  1.00115.22           C  
ATOM    687  C   THR    58      23.354 -27.786  15.618  1.00115.22           C  
ATOM    688  O   THR    58      22.886 -27.855  14.483  1.00115.22           O  
ATOM    689  N   HIS    59      22.700 -28.240  16.708  1.00 48.94           N  
ATOM    690  CA  HIS    59      21.422 -28.881  16.624  1.00 48.94           C  
ATOM    691  ND1 HIS    59      18.461 -29.955  17.743  1.00 48.94           N  
ATOM    692  CG  HIS    59      19.776 -30.324  17.950  1.00 48.94           C  
ATOM    693  CB  HIS    59      20.921 -29.356  18.009  1.00 48.94           C  
ATOM    694  NE2 HIS    59      18.479 -32.174  17.916  1.00 48.94           N  
ATOM    695  CD2 HIS    59      19.764 -31.680  18.057  1.00 48.94           C  
ATOM    696  CE1 HIS    59      17.734 -31.098  17.728  1.00 48.94           C  
ATOM    697  C   HIS    59      20.443 -27.890  16.069  1.00 48.94           C  
ATOM    698  O   HIS    59      19.721 -28.189  15.120  1.00 48.94           O  
ATOM    699  N   ALA    60      20.389 -26.685  16.672  1.00 56.71           N  
ATOM    700  CA  ALA    60      19.527 -25.620  16.252  1.00 56.71           C  
ATOM    701  CB  ALA    60      19.476 -24.481  17.285  1.00 56.71           C  
ATOM    702  C   ALA    60      19.973 -25.026  14.945  1.00 56.71           C  
ATOM    703  O   ALA    60      19.158 -24.763  14.062  1.00 56.71           O  
ATOM    704  N   GLY    61      21.294 -24.832  14.777  1.00 45.90           N  
ATOM    705  CA  GLY    61      21.847 -24.147  13.638  1.00 45.90           C  
ATOM    706  C   GLY    61      21.446 -24.850  12.382  1.00 45.90           C  
ATOM    707  O   GLY    61      21.229 -24.229  11.342  1.00 45.90           O  
ATOM    708  N   LYS    62      21.374 -26.185  12.449  1.00128.62           N  
ATOM    709  CA  LYS    62      21.013 -27.010  11.335  1.00128.62           C  
ATOM    710  CB  LYS    62      20.973 -28.496  11.733  1.00128.62           C  
ATOM    711  CG  LYS    62      20.450 -29.420  10.636  1.00128.62           C  
ATOM    712  CD  LYS    62      20.639 -30.909  10.944  1.00128.62           C  
ATOM    713  CE  LYS    62      21.999 -31.462  10.514  1.00128.62           C  
ATOM    714  NZ  LYS    62      22.193 -32.818  11.073  1.00128.62           N1+
ATOM    715  C   LYS    62      19.620 -26.657  10.894  1.00128.62           C  
ATOM    716  O   LYS    62      19.306 -26.704   9.707  1.00128.62           O  
ATOM    717  N   CYS    63      18.745 -26.358  11.872  1.00 80.00           N  
ATOM    718  CA  CYS    63      17.352 -26.035  11.702  1.00 80.00           C  
ATOM    719  CB  CYS    63      16.530 -26.131  12.997  1.00 80.00           C  
ATOM    720  SG  CYS    63      16.300 -27.845  13.549  1.00 80.00           S  
ATOM    721  C   CYS    63      17.115 -24.656  11.149  1.00 80.00           C  
ATOM    722  O   CYS    63      16.015 -24.373  10.682  1.00 80.00           O  
ATOM    723  N   THR    64      18.105 -23.748  11.204  1.00129.09           N  
ATOM    724  CA  THR    64      17.880 -22.361  10.883  1.00129.09           C  
ATOM    725  CB  THR    64      19.145 -21.561  10.865  1.00129.09           C  
ATOM    726  OG1 THR    64      19.995 -22.024   9.825  1.00129.09           O  
ATOM    727  CG2 THR    64      19.849 -21.714  12.225  1.00129.09           C  
ATOM    728  C   THR    64      17.258 -22.194   9.533  1.00129.09           C  
ATOM    729  O   THR    64      16.342 -21.387   9.379  1.00129.09           O  
ATOM    730  N   ILE    65      17.732 -22.937   8.520  1.00 99.32           N  
ATOM    731  CA  ILE    65      17.231 -22.789   7.186  1.00 99.32           C  
ATOM    732  CB  ILE    65      17.969 -23.688   6.229  1.00 99.32           C  
ATOM    733  CG1 ILE    65      17.590 -23.364   4.775  1.00 99.32           C  
ATOM    734  CG2 ILE    65      17.761 -25.152   6.660  1.00 99.32           C  
ATOM    735  CD1 ILE    65      18.544 -23.969   3.745  1.00 99.32           C  
ATOM    736  C   ILE    65      15.773 -23.116   7.177  1.00 99.32           C  
ATOM    737  O   ILE    65      14.973 -22.363   6.625  1.00 99.32           O  
ATOM    738  N   PHE    66      15.369 -24.221   7.833  1.00105.78           N  
ATOM    739  CA  PHE    66      13.986 -24.590   7.823  1.00105.78           C  
ATOM    740  CB  PHE    66      13.659 -25.912   8.527  1.00105.78           C  
ATOM    741  CG  PHE    66      12.203 -26.097   8.273  1.00105.78           C  
ATOM    742  CD1 PHE    66      11.783 -26.651   7.088  1.00105.78           C  
ATOM    743  CD2 PHE    66      11.264 -25.705   9.200  1.00105.78           C  
ATOM    744  CE1 PHE    66      10.444 -26.822   6.832  1.00105.78           C  
ATOM    745  CE2 PHE    66       9.922 -25.875   8.948  1.00105.78           C  
ATOM    746  CZ  PHE    66       9.511 -26.435   7.763  1.00105.78           C  
ATOM    747  C   PHE    66      13.197 -23.525   8.515  1.00105.78           C  
ATOM    748  O   PHE    66      12.106 -23.167   8.079  1.00105.78           O  
ATOM    749  N   CYS    67      13.737 -22.996   9.623  1.00 55.06           N  
ATOM    750  CA  CYS    67      13.089 -21.999  10.421  1.00 55.06           C  
ATOM    751  CB  CYS    67      14.018 -21.599  11.579  1.00 55.06           C  
ATOM    752  SG  CYS    67      13.496 -20.179  12.577  1.00 55.06           S  
ATOM    753  C   CYS    67      12.821 -20.777   9.589  1.00 55.06           C  
ATOM    754  O   CYS    67      11.713 -20.243   9.602  1.00 55.06           O  
ATOM    755  N   THR    68      13.833 -20.310   8.836  1.00116.74           N  
ATOM    756  CA  THR    68      13.716 -19.100   8.065  1.00116.74           C  
ATOM    757  CB  THR    68      15.015 -18.693   7.440  1.00116.74           C  
ATOM    758  OG1 THR    68      15.462 -19.694   6.536  1.00116.74           O  
ATOM    759  CG2 THR    68      16.049 -18.492   8.560  1.00116.74           C  
ATOM    760  C   THR    68      12.705 -19.241   6.970  1.00116.74           C  
ATOM    761  O   THR    68      11.842 -18.382   6.803  1.00116.74           O  
ATOM    762  N   PHE    69      12.776 -20.346   6.207  1.00111.58           N  
ATOM    763  CA  PHE    69      11.916 -20.579   5.084  1.00111.58           C  
ATOM    764  CB  PHE    69      12.346 -21.803   4.259  1.00111.58           C  
ATOM    765  CG  PHE    69      13.553 -21.375   3.497  1.00111.58           C  
ATOM    766  CD1 PHE    69      14.806 -21.416   4.060  1.00111.58           C  
ATOM    767  CD2 PHE    69      13.428 -20.902   2.213  1.00111.58           C  
ATOM    768  CE1 PHE    69      15.909 -21.014   3.346  1.00111.58           C  
ATOM    769  CE2 PHE    69      14.525 -20.497   1.491  1.00111.58           C  
ATOM    770  CZ  PHE    69      15.773 -20.551   2.060  1.00111.58           C  
ATOM    771  C   PHE    69      10.505 -20.754   5.554  1.00111.58           C  
ATOM    772  O   PHE    69       9.564 -20.412   4.839  1.00111.58           O  
ATOM    773  N   LYS    70      10.326 -21.343   6.749  1.00150.76           N  
ATOM    774  CA  LYS    70       9.022 -21.541   7.313  1.00150.76           C  
ATOM    775  CB  LYS    70       9.086 -22.263   8.674  1.00150.76           C  
ATOM    776  CG  LYS    70       7.736 -22.730   9.232  1.00150.76           C  
ATOM    777  CD  LYS    70       6.729 -21.607   9.496  1.00150.76           C  
ATOM    778  CE  LYS    70       7.200 -20.597  10.545  1.00150.76           C  
ATOM    779  NZ  LYS    70       6.360 -19.378  10.487  1.00150.76           N1+
ATOM    780  C   LYS    70       8.400 -20.189   7.539  1.00150.76           C  
ATOM    781  O   LYS    70       7.215 -19.993   7.274  1.00150.76           O  
ATOM    782  N   LYS    71       9.198 -19.222   8.036  1.00 72.07           N  
ATOM    783  CA  LYS    71       8.735 -17.887   8.317  1.00 72.07           C  
ATOM    784  CB  LYS    71       9.822 -16.999   8.942  1.00 72.07           C  
ATOM    785  CG  LYS    71      10.255 -17.476  10.331  1.00 72.07           C  
ATOM    786  CD  LYS    71      11.546 -16.830  10.836  1.00 72.07           C  
ATOM    787  CE  LYS    71      12.022 -17.368  12.186  1.00 72.07           C  
ATOM    788  NZ  LYS    71      11.095 -16.949  13.261  1.00 72.07           N1+
ATOM    789  C   LYS    71       8.311 -17.271   7.024  1.00 72.07           C  
ATOM    790  O   LYS    71       7.364 -16.488   6.975  1.00 72.07           O  
ATOM    791  N   PHE    72       9.031 -17.615   5.939  1.00140.91           N  
ATOM    792  CA  PHE    72       8.734 -17.173   4.604  1.00140.91           C  
ATOM    793  CB  PHE    72       9.733 -17.625   3.517  1.00140.91           C  
ATOM    794  CG  PHE    72      10.991 -16.821   3.533  1.00140.91           C  
ATOM    795  CD1 PHE    72      11.034 -15.602   2.895  1.00140.91           C  
ATOM    796  CD2 PHE    72      12.123 -17.279   4.167  1.00140.91           C  
ATOM    797  CE1 PHE    72      12.180 -14.844   2.890  1.00140.91           C  
ATOM    798  CE2 PHE    72      13.275 -16.528   4.164  1.00140.91           C  
ATOM    799  CZ  PHE    72      13.309 -15.313   3.519  1.00140.91           C  
ATOM    800  C   PHE    72       7.419 -17.770   4.185  1.00140.91           C  
ATOM    801  O   PHE    72       6.730 -17.225   3.323  1.00140.91           O  
ATOM    802  N   ASP    73       7.048 -18.917   4.792  1.00 81.19           N  
ATOM    803  CA  ASP    73       5.871 -19.675   4.460  1.00 81.19           C  
ATOM    804  CB  ASP    73       4.617 -18.810   4.254  1.00 81.19           C  
ATOM    805  CG  ASP    73       4.120 -18.385   5.627  1.00 81.19           C  
ATOM    806  OD1 ASP    73       4.579 -18.986   6.637  1.00 81.19           O  
ATOM    807  OD2 ASP    73       3.271 -17.457   5.684  1.00 81.19           O1-
ATOM    808  C   ASP    73       6.091 -20.485   3.224  1.00 81.19           C  
ATOM    809  O   ASP    73       5.146 -20.851   2.537  1.00 81.19           O  
ATOM    810  N   LEU    74       7.359 -20.790   2.910  1.00 71.34           N  
ATOM    811  CA  LEU    74       7.638 -21.690   1.830  1.00 71.34           C  
ATOM    812  CB  LEU    74       9.134 -21.780   1.489  1.00 71.34           C  
ATOM    813  CG  LEU    74       9.713 -20.464   0.954  1.00 71.34           C  
ATOM    814  CD1 LEU    74      11.128 -20.667   0.391  1.00 71.34           C  
ATOM    815  CD2 LEU    74       8.750 -19.819  -0.053  1.00 71.34           C  
ATOM    816  C   LEU    74       7.196 -23.064   2.241  1.00 71.34           C  
ATOM    817  O   LEU    74       6.705 -23.838   1.421  1.00 71.34           O  
ATOM    818  N   MET    75       7.376 -23.417   3.531  1.00109.48           N  
ATOM    819  CA  MET    75       7.026 -24.737   3.973  1.00109.48           C  
ATOM    820  CB  MET    75       8.181 -25.485   4.661  1.00109.48           C  
ATOM    821  CG  MET    75       9.408 -25.635   3.761  1.00109.48           C  
ATOM    822  SD  MET    75       9.084 -26.462   2.177  1.00109.48           S  
ATOM    823  CE  MET    75      10.686 -26.029   1.436  1.00109.48           C  
ATOM    824  C   MET    75       5.929 -24.627   4.984  1.00109.48           C  
ATOM    825  O   MET    75       5.612 -23.543   5.470  1.00109.48           O  
ATOM    826  N   LYS    76       5.295 -25.776   5.278  1.00115.41           N  
ATOM    827  CA  LYS    76       4.245 -25.863   6.250  1.00115.41           C  
ATOM    828  CB  LYS    76       3.279 -27.029   5.982  1.00115.41           C  
ATOM    829  CG  LYS    76       1.977 -26.962   6.781  1.00115.41           C  
ATOM    830  CD  LYS    76       0.908 -27.905   6.228  1.00115.41           C  
ATOM    831  CE  LYS    76       0.630 -27.683   4.741  1.00115.41           C  
ATOM    832  NZ  LYS    76       0.036 -28.900   4.145  1.00115.41           N1+
ATOM    833  C   LYS    76       4.913 -26.093   7.572  1.00115.41           C  
ATOM    834  O   LYS    76       6.125 -26.284   7.640  1.00115.41           O  
ATOM    835  N   GLU    77       4.135 -26.055   8.669  1.00107.98           N  
ATOM    836  CA  GLU    77       4.696 -26.237   9.977  1.00107.98           C  
ATOM    837  CB  GLU    77       3.656 -26.134  11.104  1.00107.98           C  
ATOM    838  CG  GLU    77       4.242 -26.392  12.494  1.00107.98           C  
ATOM    839  CD  GLU    77       4.923 -25.126  12.990  1.00107.98           C  
ATOM    840  OE1 GLU    77       5.575 -24.429  12.168  1.00107.98           O  
ATOM    841  OE2 GLU    77       4.792 -24.842  14.209  1.00107.98           O1-
ATOM    842  C   GLU    77       5.297 -27.605  10.075  1.00107.98           C  
ATOM    843  O   GLU    77       6.347 -27.782  10.689  1.00107.98           O  
ATOM    844  N   ASP    78       4.642 -28.615   9.475  1.00 72.28           N  
ATOM    845  CA  ASP    78       5.139 -29.958   9.564  1.00 72.28           C  
ATOM    846  CB  ASP    78       4.131 -31.056   9.157  1.00 72.28           C  
ATOM    847  CG  ASP    78       3.671 -30.888   7.724  1.00 72.28           C  
ATOM    848  OD1 ASP    78       4.493 -30.464   6.875  1.00 72.28           O  
ATOM    849  OD2 ASP    78       2.474 -31.177   7.462  1.00 72.28           O1-
ATOM    850  C   ASP    78       6.437 -30.071   8.820  1.00 72.28           C  
ATOM    851  O   ASP    78       7.212 -30.995   9.066  1.00 72.28           O  
ATOM    852  N   GLY    79       6.714 -29.139   7.884  1.00 37.44           N  
ATOM    853  CA  GLY    79       7.975 -29.181   7.195  1.00 37.44           C  
ATOM    854  C   GLY    79       7.753 -29.450   5.743  1.00 37.44           C  
ATOM    855  O   GLY    79       8.677 -29.319   4.939  1.00 37.44           O  
ATOM    856  N   SER    80       6.515 -29.806   5.367  1.00 41.18           N  
ATOM    857  CA  SER    80       6.180 -30.140   4.017  1.00 41.18           C  
ATOM    858  CB  SER    80       4.780 -30.767   3.880  1.00 41.18           C  
ATOM    859  OG  SER    80       3.793 -29.837   4.302  1.00 41.18           O  
ATOM    860  C   SER    80       6.207 -28.907   3.169  1.00 41.18           C  
ATOM    861  O   SER    80       6.134 -27.778   3.652  1.00 41.18           O  
ATOM    862  N   PHE    81       6.331 -29.137   1.851  1.00133.77           N  
ATOM    863  CA  PHE    81       6.390 -28.137   0.824  1.00133.77           C  
ATOM    864  CB  PHE    81       6.708 -28.811  -0.528  1.00133.77           C  
ATOM    865  CG  PHE    81       7.044 -27.816  -1.582  1.00133.77           C  
ATOM    866  CD1 PHE    81       6.060 -27.094  -2.216  1.00133.77           C  
ATOM    867  CD2 PHE    81       8.352 -27.629  -1.963  1.00133.77           C  
ATOM    868  CE1 PHE    81       6.379 -26.181  -3.194  1.00133.77           C  
ATOM    869  CE2 PHE    81       8.677 -26.717  -2.941  1.00133.77           C  
ATOM    870  CZ  PHE    81       7.689 -25.987  -3.554  1.00133.77           C  
ATOM    871  C   PHE    81       5.026 -27.512   0.738  1.00133.77           C  
ATOM    872  O   PHE    81       4.014 -28.208   0.787  1.00133.77           O  
ATOM    873  N   GLY    82       4.952 -26.172   0.618  1.00 57.96           N  
ATOM    874  CA  GLY    82       3.657 -25.568   0.491  1.00 57.96           C  
ATOM    875  C   GLY    82       3.624 -24.889  -0.842  1.00 57.96           C  
ATOM    876  O   GLY    82       4.231 -23.833  -1.027  1.00 57.96           O  
ATOM    877  N   PRO    83       2.912 -25.465  -1.772  1.00258.50           N  
ATOM    878  CA  PRO    83       2.856 -24.871  -3.080  1.00258.50           C  
ATOM    879  CD  PRO    83       2.816 -26.914  -1.839  1.00258.50           C  
ATOM    880  CB  PRO    83       2.309 -25.945  -4.013  1.00258.50           C  
ATOM    881  CG  PRO    83       2.750 -27.257  -3.339  1.00258.50           C  
ATOM    882  C   PRO    83       2.067 -23.611  -3.059  1.00258.50           C  
ATOM    883  O   PRO    83       1.038 -23.550  -2.401  1.00258.50           O  
ATOM    884  N   GLY    84       2.516 -22.569  -3.761  1.00218.49           N  
ATOM    885  CA  GLY    84       1.760 -21.359  -3.739  1.00218.49           C  
ATOM    886  C   GLY    84       2.314 -20.597  -2.593  1.00218.49           C  
ATOM    887  O   GLY    84       2.639 -19.418  -2.693  1.00218.49           O  
ATOM    888  N   ASP    85       2.468 -21.289  -1.457  1.00 80.52           N  
ATOM    889  CA  ASP    85       3.081 -20.638  -0.359  1.00 80.52           C  
ATOM    890  CB  ASP    85       3.095 -21.541   0.881  1.00 80.52           C  
ATOM    891  CG  ASP    85       1.674 -21.609   1.433  1.00 80.52           C  
ATOM    892  OD1 ASP    85       0.709 -21.430   0.642  1.00 80.52           O  
ATOM    893  OD2 ASP    85       1.539 -21.825   2.667  1.00 80.52           O1-
ATOM    894  C   ASP    85       4.459 -20.372  -0.861  1.00 80.52           C  
ATOM    895  O   ASP    85       5.012 -19.292  -0.667  1.00 80.52           O  
ATOM    896  N   MET    86       5.036 -21.384  -1.543  1.00 73.74           N  
ATOM    897  CA  MET    86       6.324 -21.263  -2.166  1.00 73.74           C  
ATOM    898  CB  MET    86       6.846 -22.600  -2.731  1.00 73.74           C  
ATOM    899  CG  MET    86       8.220 -22.512  -3.407  1.00 73.74           C  
ATOM    900  SD  MET    86       9.640 -22.307  -2.286  1.00 73.74           S  
ATOM    901  CE  MET    86       9.549 -23.978  -1.578  1.00 73.74           C  
ATOM    902  C   MET    86       6.248 -20.302  -3.310  1.00 73.74           C  
ATOM    903  O   MET    86       7.104 -19.432  -3.457  1.00 73.74           O  
ATOM    904  N   ASP    87       5.213 -20.424  -4.164  1.00215.77           N  
ATOM    905  CA  ASP    87       5.163 -19.521  -5.279  1.00215.77           C  
ATOM    906  CB  ASP    87       5.496 -20.151  -6.643  1.00215.77           C  
ATOM    907  CG  ASP    87       7.000 -20.367  -6.728  1.00215.77           C  
ATOM    908  OD1 ASP    87       7.621 -20.653  -5.671  1.00215.77           O  
ATOM    909  OD2 ASP    87       7.551 -20.232  -7.854  1.00215.77           O1-
ATOM    910  C   ASP    87       3.792 -18.972  -5.395  1.00215.77           C  
ATOM    911  O   ASP    87       2.858 -19.661  -5.790  1.00215.77           O  
ATOM    912  N   TRP    88       3.632 -17.695  -5.035  1.00287.29           N  
ATOM    913  CA  TRP    88       2.352 -17.081  -5.177  1.00287.29           C  
ATOM    914  CB  TRP    88       1.246 -17.738  -4.332  1.00287.29           C  
ATOM    915  CG  TRP    88      -0.171 -17.306  -4.641  1.00287.29           C  
ATOM    916  CD2 TRP    88      -1.294 -17.567  -3.785  1.00287.29           C  
ATOM    917  CD1 TRP    88      -0.657 -16.641  -5.727  1.00287.29           C  
ATOM    918  NE1 TRP    88      -2.017 -16.472  -5.603  1.00287.29           N  
ATOM    919  CE2 TRP    88      -2.421 -17.034  -4.411  1.00287.29           C  
ATOM    920  CE3 TRP    88      -1.383 -18.192  -2.572  1.00287.29           C  
ATOM    921  CZ2 TRP    88      -3.658 -17.120  -3.835  1.00287.29           C  
ATOM    922  CZ3 TRP    88      -2.632 -18.281  -1.997  1.00287.29           C  
ATOM    923  CH2 TRP    88      -3.747 -17.754  -2.616  1.00287.29           C  
ATOM    924  C   TRP    88       2.576 -15.718  -4.652  1.00287.29           C  
ATOM    925  O   TRP    88       3.701 -15.228  -4.647  1.00287.29           O  
ATOM    926  N   ILE    89       1.502 -15.064  -4.189  1.00183.23           N  
ATOM    927  CA  ILE    89       1.677 -13.773  -3.617  1.00183.23           C  
ATOM    928  CB  ILE    89       0.393 -13.162  -3.128  1.00183.23           C  
ATOM    929  CG1 ILE    89       0.646 -11.758  -2.551  1.00183.23           C  
ATOM    930  CG2 ILE    89      -0.236 -14.127  -2.112  1.00183.23           C  
ATOM    931  CD1 ILE    89       1.127 -10.735  -3.579  1.00183.23           C  
ATOM    932  C   ILE    89       2.565 -13.952  -2.435  1.00183.23           C  
ATOM    933  O   ILE    89       3.424 -13.115  -2.157  1.00183.23           O  
ATOM    934  N   GLU    90       2.399 -15.075  -1.715  1.00154.77           N  
ATOM    935  CA  GLU    90       3.089 -15.174  -0.476  1.00154.77           C  
ATOM    936  CB  GLU    90       2.777 -16.472   0.287  1.00154.77           C  
ATOM    937  CG  GLU    90       1.346 -16.516   0.829  1.00154.77           C  
ATOM    938  CD  GLU    90       1.252 -15.532   1.988  1.00154.77           C  
ATOM    939  OE1 GLU    90       2.317 -14.993   2.391  1.00154.77           O  
ATOM    940  OE2 GLU    90       0.116 -15.307   2.487  1.00154.77           O1-
ATOM    941  C   GLU    90       4.576 -15.086  -0.612  1.00154.77           C  
ATOM    942  O   GLU    90       5.181 -14.189  -0.027  1.00154.77           O  
ATOM    943  N   ARG    91       5.226 -15.930  -1.437  1.00268.97           N  
ATOM    944  CA  ARG    91       6.649 -15.869  -1.252  1.00268.97           C  
ATOM    945  CB  ARG    91       7.255 -17.145  -0.650  1.00268.97           C  
ATOM    946  CG  ARG    91       8.605 -16.877   0.023  1.00268.97           C  
ATOM    947  CD  ARG    91       9.788 -16.765  -0.942  1.00268.97           C  
ATOM    948  NE  ARG    91      10.965 -16.329  -0.137  1.00268.97           N  
ATOM    949  CZ  ARG    91      12.217 -16.763  -0.457  1.00268.97           C  
ATOM    950  NH1 ARG    91      12.379 -17.682  -1.452  1.00268.97           N1+
ATOM    951  NH2 ARG    91      13.305 -16.285   0.217  1.00268.97           N  
ATOM    952  C   ARG    91       7.393 -15.581  -2.513  1.00268.97           C  
ATOM    953  O   ARG    91       7.963 -14.500  -2.654  1.00268.97           O  
ATOM    954  N   ALA    92       7.403 -16.537  -3.462  1.00 61.21           N  
ATOM    955  CA  ALA    92       8.274 -16.420  -4.597  1.00 61.21           C  
ATOM    956  CB  ALA    92       8.102 -17.569  -5.609  1.00 61.21           C  
ATOM    957  C   ALA    92       7.989 -15.154  -5.318  1.00 61.21           C  
ATOM    958  O   ALA    92       8.914 -14.435  -5.694  1.00 61.21           O  
ATOM    959  N   LYS    93       6.706 -14.816  -5.517  1.00135.88           N  
ATOM    960  CA  LYS    93       6.502 -13.611  -6.258  1.00135.88           C  
ATOM    961  CB  LYS    93       5.036 -13.325  -6.648  1.00135.88           C  
ATOM    962  CG  LYS    93       4.163 -12.692  -5.565  1.00135.88           C  
ATOM    963  CD  LYS    93       2.887 -12.071  -6.142  1.00135.88           C  
ATOM    964  CE  LYS    93       3.169 -10.945  -7.140  1.00135.88           C  
ATOM    965  NZ  LYS    93       1.941 -10.611  -7.898  1.00135.88           N1+
ATOM    966  C   LYS    93       7.018 -12.458  -5.459  1.00135.88           C  
ATOM    967  O   LYS    93       7.656 -11.560  -6.003  1.00135.88           O  
ATOM    968  N   ALA    94       6.764 -12.447  -4.136  1.00 49.77           N  
ATOM    969  CA  ALA    94       7.170 -11.290  -3.391  1.00 49.77           C  
ATOM    970  CB  ALA    94       6.685 -11.314  -1.929  1.00 49.77           C  
ATOM    971  C   ALA    94       8.663 -11.122  -3.377  1.00 49.77           C  
ATOM    972  O   ALA    94       9.163 -10.044  -3.691  1.00 49.77           O  
ATOM    973  N   ASP    95       9.416 -12.184  -3.020  1.00 71.37           N  
ATOM    974  CA  ASP    95      10.847 -12.076  -2.906  1.00 71.37           C  
ATOM    975  CB  ASP    95      11.473 -13.248  -2.143  1.00 71.37           C  
ATOM    976  CG  ASP    95      11.042 -13.062  -0.698  1.00 71.37           C  
ATOM    977  OD1 ASP    95      10.169 -12.187  -0.456  1.00 71.37           O  
ATOM    978  OD2 ASP    95      11.589 -13.771   0.187  1.00 71.37           O1-
ATOM    979  C   ASP    95      11.508 -11.969  -4.244  1.00 71.37           C  
ATOM    980  O   ASP    95      12.412 -11.155  -4.428  1.00 71.37           O  
ATOM    981  N   ASP    96      11.086 -12.804  -5.212  1.00136.54           N  
ATOM    982  CA  ASP    96      11.675 -12.748  -6.517  1.00136.54           C  
ATOM    983  CB  ASP    96      12.024 -14.134  -7.091  1.00136.54           C  
ATOM    984  CG  ASP    96      13.248 -14.659  -6.354  1.00136.54           C  
ATOM    985  OD1 ASP    96      14.212 -13.866  -6.186  1.00136.54           O  
ATOM    986  OD2 ASP    96      13.236 -15.850  -5.945  1.00136.54           O1-
ATOM    987  C   ASP    96      10.643 -12.152  -7.411  1.00136.54           C  
ATOM    988  O   ASP    96      10.044 -12.833  -8.239  1.00136.54           O  
ATOM    989  N   ALA    97      10.436 -10.840  -7.263  1.00 56.78           N  
ATOM    990  CA  ALA    97       9.435 -10.111  -7.977  1.00 56.78           C  
ATOM    991  CB  ALA    97       9.349  -8.643  -7.519  1.00 56.78           C  
ATOM    992  C   ALA    97       9.733 -10.135  -9.442  1.00 56.78           C  
ATOM    993  O   ALA    97       8.817 -10.162 -10.264  1.00 56.78           O  
ATOM    994  N   GLU    98      11.026 -10.151  -9.820  1.00130.54           N  
ATOM    995  CA  GLU    98      11.371  -9.953 -11.199  1.00130.54           C  
ATOM    996  CB  GLU    98      12.882 -10.077 -11.476  1.00130.54           C  
ATOM    997  CG  GLU    98      13.753  -9.105 -10.682  1.00130.54           C  
ATOM    998  CD  GLU    98      14.133  -9.811  -9.389  1.00130.54           C  
ATOM    999  OE1 GLU    98      14.002 -11.063  -9.347  1.00130.54           O  
ATOM   1000  OE2 GLU    98      14.565  -9.117  -8.429  1.00130.54           O1-
ATOM   1001  C   GLU    98      10.696 -10.941 -12.110  1.00130.54           C  
ATOM   1002  O   GLU    98      10.081 -10.525 -13.090  1.00130.54           O  
ATOM   1003  N   PHE    99      10.759 -12.263 -11.840  1.00132.92           N  
ATOM   1004  CA  PHE    99      10.158 -13.130 -12.822  1.00132.92           C  
ATOM   1005  CB  PHE    99      11.178 -14.000 -13.582  1.00132.92           C  
ATOM   1006  CG  PHE    99      11.804 -13.129 -14.617  1.00132.92           C  
ATOM   1007  CD1 PHE    99      12.867 -12.313 -14.311  1.00132.92           C  
ATOM   1008  CD2 PHE    99      11.301 -13.115 -15.898  1.00132.92           C  
ATOM   1009  CE1 PHE    99      13.432 -11.510 -15.275  1.00132.92           C  
ATOM   1010  CE2 PHE    99      11.861 -12.316 -16.867  1.00132.92           C  
ATOM   1011  CZ  PHE    99      12.928 -11.510 -16.555  1.00132.92           C  
ATOM   1012  C   PHE    99       9.130 -14.045 -12.236  1.00132.92           C  
ATOM   1013  O   PHE    99       9.455 -14.966 -11.488  1.00132.92           O  
ATOM   1014  N   MET   100       7.846 -13.768 -12.550  1.00148.45           N  
ATOM   1015  CA  MET   100       6.727 -14.602 -12.203  1.00148.45           C  
ATOM   1016  CB  MET   100       5.366 -13.948 -12.476  1.00148.45           C  
ATOM   1017  CG  MET   100       4.210 -14.948 -12.383  1.00148.45           C  
ATOM   1018  SD  MET   100       2.608 -14.300 -12.943  1.00148.45           S  
ATOM   1019  CE  MET   100       2.067 -13.750 -11.301  1.00148.45           C  
ATOM   1020  C   MET   100       6.710 -15.847 -13.034  1.00148.45           C  
ATOM   1021  O   MET   100       6.468 -16.941 -12.528  1.00148.45           O  
ATOM   1022  N   GLU   101       7.008 -15.701 -14.339  1.00 53.05           N  
ATOM   1023  CA  GLU   101       6.810 -16.758 -15.292  1.00 53.05           C  
ATOM   1024  CB  GLU   101       7.341 -16.372 -16.684  1.00 53.05           C  
ATOM   1025  CG  GLU   101       6.620 -15.178 -17.314  1.00 53.05           C  
ATOM   1026  CD  GLU   101       7.282 -14.889 -18.655  1.00 53.05           C  
ATOM   1027  OE1 GLU   101       7.335 -15.814 -19.508  1.00 53.05           O  
ATOM   1028  OE2 GLU   101       7.753 -13.734 -18.836  1.00 53.05           O1-
ATOM   1029  C   GLU   101       7.571 -17.960 -14.863  1.00 53.05           C  
ATOM   1030  O   GLU   101       7.040 -19.070 -14.821  1.00 53.05           O  
ATOM   1031  N   LYS   102       8.844 -17.760 -14.505  1.00 88.81           N  
ATOM   1032  CA  LYS   102       9.667 -18.860 -14.132  1.00 88.81           C  
ATOM   1033  CB  LYS   102      11.134 -18.470 -13.923  1.00 88.81           C  
ATOM   1034  CG  LYS   102      12.064 -19.680 -13.868  1.00 88.81           C  
ATOM   1035  CD  LYS   102      13.539 -19.312 -14.002  1.00 88.81           C  
ATOM   1036  CE  LYS   102      14.018 -18.361 -12.904  1.00 88.81           C  
ATOM   1037  NZ  LYS   102      15.496 -18.335 -12.858  1.00 88.81           N1+
ATOM   1038  C   LYS   102       9.144 -19.441 -12.859  1.00 88.81           C  
ATOM   1039  O   LYS   102       9.231 -20.649 -12.644  1.00 88.81           O  
ATOM   1040  N   LEU   103       8.564 -18.595 -11.988  1.00 63.06           N  
ATOM   1041  CA  LEU   103       8.153 -19.065 -10.702  1.00 63.06           C  
ATOM   1042  CB  LEU   103       7.452 -17.996  -9.845  1.00 63.06           C  
ATOM   1043  CG  LEU   103       8.360 -16.832  -9.412  1.00 63.06           C  
ATOM   1044  CD1 LEU   103       7.608 -15.876  -8.475  1.00 63.06           C  
ATOM   1045  CD2 LEU   103       9.675 -17.344  -8.805  1.00 63.06           C  
ATOM   1046  C   LEU   103       7.180 -20.182 -10.865  1.00 63.06           C  
ATOM   1047  O   LEU   103       7.304 -21.214 -10.211  1.00 63.06           O  
ATOM   1048  N   THR   104       6.194 -20.025 -11.762  1.00 45.32           N  
ATOM   1049  CA  THR   104       5.205 -21.050 -11.872  1.00 45.32           C  
ATOM   1050  CB  THR   104       4.128 -20.708 -12.855  1.00 45.32           C  
ATOM   1051  OG1 THR   104       3.493 -19.495 -12.479  1.00 45.32           O  
ATOM   1052  CG2 THR   104       3.107 -21.857 -12.865  1.00 45.32           C  
ATOM   1053  C   THR   104       5.851 -22.321 -12.314  1.00 45.32           C  
ATOM   1054  O   THR   104       5.576 -23.386 -11.764  1.00 45.32           O  
ATOM   1055  N   GLY   105       6.751 -22.242 -13.311  1.00 38.86           N  
ATOM   1056  CA  GLY   105       7.356 -23.431 -13.843  1.00 38.86           C  
ATOM   1057  C   GLY   105       8.167 -24.127 -12.791  1.00 38.86           C  
ATOM   1058  O   GLY   105       8.101 -25.347 -12.655  1.00 38.86           O  
ATOM   1059  N   ILE   106       8.965 -23.366 -12.023  1.00107.20           N  
ATOM   1060  CA  ILE   106       9.829 -23.956 -11.042  1.00107.20           C  
ATOM   1061  CB  ILE   106      10.836 -22.982 -10.476  1.00107.20           C  
ATOM   1062  CG1 ILE   106      10.194 -21.876  -9.625  1.00107.20           C  
ATOM   1063  CG2 ILE   106      11.635 -22.428 -11.669  1.00107.20           C  
ATOM   1064  CD1 ILE   106       9.840 -22.333  -8.211  1.00107.20           C  
ATOM   1065  C   ILE   106       8.997 -24.555  -9.948  1.00107.20           C  
ATOM   1066  O   ILE   106       9.319 -25.620  -9.427  1.00107.20           O  
ATOM   1067  N   GLN   107       7.897 -23.882  -9.565  1.00100.56           N  
ATOM   1068  CA  GLN   107       7.083 -24.362  -8.486  1.00100.56           C  
ATOM   1069  CB  GLN   107       5.835 -23.492  -8.256  1.00100.56           C  
ATOM   1070  CG  GLN   107       4.871 -24.056  -7.210  1.00100.56           C  
ATOM   1071  CD  GLN   107       3.658 -23.137  -7.181  1.00100.56           C  
ATOM   1072  OE1 GLN   107       3.501 -22.323  -6.271  1.00100.56           O  
ATOM   1073  NE2 GLN   107       2.783 -23.255  -8.215  1.00100.56           N  
ATOM   1074  C   GLN   107       6.557 -25.714  -8.825  1.00100.56           C  
ATOM   1075  O   GLN   107       6.602 -26.631  -8.008  1.00100.56           O  
ATOM   1076  N   SER   108       6.052 -25.879 -10.059  1.00 78.83           N  
ATOM   1077  CA  SER   108       5.434 -27.117 -10.428  1.00 78.83           C  
ATOM   1078  CB  SER   108       4.742 -27.060 -11.797  1.00 78.83           C  
ATOM   1079  OG  SER   108       5.705 -26.850 -12.818  1.00 78.83           O  
ATOM   1080  C   SER   108       6.449 -28.210 -10.494  1.00 78.83           C  
ATOM   1081  O   SER   108       6.133 -29.367 -10.233  1.00 78.83           O  
ATOM   1082  N   THR   109       7.702 -27.886 -10.835  1.00118.07           N  
ATOM   1083  CA  THR   109       8.668 -28.929 -11.022  1.00118.07           C  
ATOM   1084  CB  THR   109      10.000 -28.444 -11.529  1.00118.07           C  
ATOM   1085  OG1 THR   109      10.768 -29.540 -12.001  1.00118.07           O  
ATOM   1086  CG2 THR   109      10.755 -27.741 -10.391  1.00118.07           C  
ATOM   1087  C   THR   109       8.895 -29.665  -9.739  1.00118.07           C  
ATOM   1088  O   THR   109       9.019 -30.890  -9.743  1.00118.07           O  
ATOM   1089  N   CYS   110       8.953 -28.964  -8.591  1.00157.83           N  
ATOM   1090  CA  CYS   110       9.252 -29.713  -7.406  1.00157.83           C  
ATOM   1091  CB  CYS   110       9.953 -28.886  -6.320  1.00157.83           C  
ATOM   1092  SG  CYS   110       9.063 -27.357  -5.927  1.00157.83           S  
ATOM   1093  C   CYS   110       7.996 -30.319  -6.842  1.00157.83           C  
ATOM   1094  O   CYS   110       7.766 -30.259  -5.636  1.00157.83           O  
ATOM   1095  N   GLU   111       7.185 -30.954  -7.714  1.00 89.23           N  
ATOM   1096  CA  GLU   111       5.994 -31.678  -7.351  1.00 89.23           C  
ATOM   1097  CB  GLU   111       5.084 -32.084  -8.521  1.00 89.23           C  
ATOM   1098  CG  GLU   111       4.231 -30.934  -9.058  1.00 89.23           C  
ATOM   1099  CD  GLU   111       3.202 -31.524 -10.002  1.00 89.23           C  
ATOM   1100  OE1 GLU   111       3.559 -32.496 -10.720  1.00 89.23           O  
ATOM   1101  OE2 GLU   111       2.044 -31.028 -10.011  1.00 89.23           O1-
ATOM   1102  C   GLU   111       6.453 -32.916  -6.653  1.00 89.23           C  
ATOM   1103  O   GLU   111       5.670 -33.612  -6.006  1.00 89.23           O  
ATOM   1104  N   LYS   112       7.750 -33.207  -6.805  1.00139.42           N  
ATOM   1105  CA  LYS   112       8.398 -34.372  -6.275  1.00139.42           C  
ATOM   1106  CB  LYS   112       9.922 -34.340  -6.484  1.00139.42           C  
ATOM   1107  CG  LYS   112      10.591 -35.709  -6.362  1.00139.42           C  
ATOM   1108  CD  LYS   112      10.200 -36.656  -7.500  1.00139.42           C  
ATOM   1109  CE  LYS   112      10.884 -38.023  -7.438  1.00139.42           C  
ATOM   1110  NZ  LYS   112      10.489 -38.736  -6.203  1.00139.42           N1+
ATOM   1111  C   LYS   112       8.139 -34.389  -4.802  1.00139.42           C  
ATOM   1112  O   LYS   112       8.129 -35.449  -4.180  1.00139.42           O  
ATOM   1113  N   THR   113       7.919 -33.200  -4.213  1.00107.56           N  
ATOM   1114  CA  THR   113       7.667 -33.069  -2.805  1.00107.56           C  
ATOM   1115  CB  THR   113       7.430 -31.651  -2.375  1.00107.56           C  
ATOM   1116  OG1 THR   113       7.408 -31.571  -0.956  1.00107.56           O  
ATOM   1117  CG2 THR   113       6.082 -31.178  -2.946  1.00107.56           C  
ATOM   1118  C   THR   113       6.431 -33.839  -2.460  1.00107.56           C  
ATOM   1119  O   THR   113       6.291 -34.333  -1.343  1.00107.56           O  
ATOM   1120  N   VAL   114       5.497 -33.965  -3.419  1.00103.05           N  
ATOM   1121  CA  VAL   114       4.245 -34.610  -3.161  1.00103.05           C  
ATOM   1122  CB  VAL   114       3.378 -34.745  -4.385  1.00103.05           C  
ATOM   1123  CG1 VAL   114       4.041 -35.726  -5.366  1.00103.05           C  
ATOM   1124  CG2 VAL   114       1.969 -35.174  -3.942  1.00103.05           C  
ATOM   1125  C   VAL   114       4.515 -35.983  -2.644  1.00103.05           C  
ATOM   1126  O   VAL   114       3.800 -36.463  -1.766  1.00103.05           O  
ATOM   1127  N   GLN   115       5.546 -36.664  -3.169  1.00189.29           N  
ATOM   1128  CA  GLN   115       5.765 -37.993  -2.692  1.00189.29           C  
ATOM   1129  CB  GLN   115       6.055 -38.954  -3.862  1.00189.29           C  
ATOM   1130  CG  GLN   115       7.277 -38.563  -4.697  1.00189.29           C  
ATOM   1131  CD  GLN   115       7.167 -39.276  -6.041  1.00189.29           C  
ATOM   1132  OE1 GLN   115       6.507 -40.308  -6.164  1.00189.29           O  
ATOM   1133  NE2 GLN   115       7.811 -38.704  -7.093  1.00189.29           N  
ATOM   1134  C   GLN   115       6.892 -38.017  -1.703  1.00189.29           C  
ATOM   1135  O   GLN   115       7.852 -38.769  -1.858  1.00189.29           O  
ATOM   1136  N   ILE   116       6.784 -37.205  -0.629  1.00108.85           N  
ATOM   1137  CA  ILE   116       7.770 -37.209   0.414  1.00108.85           C  
ATOM   1138  CB  ILE   116       8.606 -35.964   0.459  1.00108.85           C  
ATOM   1139  CG1 ILE   116       9.471 -35.887  -0.811  1.00108.85           C  
ATOM   1140  CG2 ILE   116       9.425 -35.972   1.757  1.00108.85           C  
ATOM   1141  CD1 ILE   116      10.396 -37.095  -0.973  1.00108.85           C  
ATOM   1142  C   ILE   116       7.023 -37.359   1.704  1.00108.85           C  
ATOM   1143  O   ILE   116       6.074 -36.625   1.971  1.00108.85           O  
ATOM   1144  N   ASP   117       7.451 -38.317   2.543  1.00 37.05           N  
ATOM   1145  CA  ASP   117       6.711 -38.634   3.731  1.00 37.05           C  
ATOM   1146  CB  ASP   117       6.974 -40.062   4.233  1.00 37.05           C  
ATOM   1147  CG  ASP   117       6.352 -41.021   3.224  1.00 37.05           C  
ATOM   1148  OD1 ASP   117       5.460 -40.573   2.456  1.00 37.05           O  
ATOM   1149  OD2 ASP   117       6.762 -42.211   3.210  1.00 37.05           O1-
ATOM   1150  C   ASP   117       7.011 -37.680   4.839  1.00 37.05           C  
ATOM   1151  O   ASP   117       7.892 -36.825   4.750  1.00 37.05           O  
ATOM   1152  N   SER   118       6.238 -37.836   5.936  1.00 31.96           N  
ATOM   1153  CA  SER   118       6.307 -37.031   7.121  1.00 31.96           C  
ATOM   1154  CB  SER   118       5.310 -37.485   8.201  1.00 31.96           C  
ATOM   1155  OG  SER   118       3.981 -37.451   7.701  1.00 31.96           O  
ATOM   1156  C   SER   118       7.661 -37.197   7.724  1.00 31.96           C  
ATOM   1157  O   SER   118       8.222 -36.252   8.278  1.00 31.96           O  
ATOM   1158  N   ASP   119       8.217 -38.419   7.636  1.00 90.42           N  
ATOM   1159  CA  ASP   119       9.491 -38.690   8.228  1.00 90.42           C  
ATOM   1160  CB  ASP   119       9.883 -40.181   8.065  1.00 90.42           C  
ATOM   1161  CG  ASP   119      11.232 -40.480   8.702  1.00 90.42           C  
ATOM   1162  OD1 ASP   119      11.921 -39.533   9.168  1.00 90.42           O  
ATOM   1163  OD2 ASP   119      11.596 -41.686   8.726  1.00 90.42           O1-
ATOM   1164  C   ASP   119      10.511 -37.803   7.575  1.00 90.42           C  
ATOM   1165  O   ASP   119      11.276 -37.153   8.285  1.00 90.42           O  
ATOM   1166  N   PRO   120      10.568 -37.726   6.267  1.00 84.19           N  
ATOM   1167  CA  PRO   120      11.550 -36.871   5.663  1.00 84.19           C  
ATOM   1168  CD  PRO   120      10.236 -38.842   5.393  1.00 84.19           C  
ATOM   1169  CB  PRO   120      11.698 -37.328   4.208  1.00 84.19           C  
ATOM   1170  CG  PRO   120      10.543 -38.321   3.983  1.00 84.19           C  
ATOM   1171  C   PRO   120      11.335 -35.393   5.810  1.00 84.19           C  
ATOM   1172  O   PRO   120      12.318 -34.672   5.962  1.00 84.19           O  
ATOM   1173  N   CYS   121      10.075 -34.920   5.785  1.00 91.07           N  
ATOM   1174  CA  CYS   121       9.795 -33.508   5.806  1.00 91.07           C  
ATOM   1175  CB  CYS   121       8.303 -33.189   5.632  1.00 91.07           C  
ATOM   1176  SG  CYS   121       7.329 -33.700   7.077  1.00 91.07           S  
ATOM   1177  C   CYS   121      10.212 -32.951   7.126  1.00 91.07           C  
ATOM   1178  O   CYS   121      10.569 -31.779   7.242  1.00 91.07           O  
ATOM   1179  N   GLU   122      10.143 -33.803   8.157  1.00123.66           N  
ATOM   1180  CA  GLU   122      10.454 -33.478   9.514  1.00123.66           C  
ATOM   1181  CB  GLU   122      10.254 -34.683  10.449  1.00123.66           C  
ATOM   1182  CG  GLU   122      10.594 -34.388  11.908  1.00123.66           C  
ATOM   1183  CD  GLU   122       9.528 -33.449  12.447  1.00123.66           C  
ATOM   1184  OE1 GLU   122       8.404 -33.933  12.740  1.00123.66           O  
ATOM   1185  OE2 GLU   122       9.830 -32.233  12.570  1.00123.66           O1-
ATOM   1186  C   GLU   122      11.894 -33.075   9.626  1.00123.66           C  
ATOM   1187  O   GLU   122      12.244 -32.259  10.477  1.00123.66           O  
ATOM   1188  N   THR   123      12.766 -33.653   8.783  1.00107.85           N  
ATOM   1189  CA  THR   123      14.180 -33.410   8.891  1.00107.85           C  
ATOM   1190  CB  THR   123      14.995 -34.268   7.975  1.00107.85           C  
ATOM   1191  OG1 THR   123      14.729 -35.636   8.221  1.00107.85           O  
ATOM   1192  CG2 THR   123      16.484 -33.979   8.223  1.00107.85           C  
ATOM   1193  C   THR   123      14.498 -31.999   8.525  1.00107.85           C  
ATOM   1194  O   THR   123      13.830 -31.373   7.704  1.00107.85           O  
ATOM   1195  N   ALA   124      15.558 -31.473   9.173  1.00 48.97           N  
ATOM   1196  CA  ALA   124      16.101 -30.165   8.956  1.00 48.97           C  
ATOM   1197  CB  ALA   124      17.234 -29.822   9.938  1.00 48.97           C  
ATOM   1198  C   ALA   124      16.681 -30.104   7.576  1.00 48.97           C  
ATOM   1199  O   ALA   124      16.655 -29.058   6.930  1.00 48.97           O  
ATOM   1200  N   LEU   125      17.249 -31.235   7.109  1.00 62.96           N  
ATOM   1201  CA  LEU   125      17.906 -31.340   5.834  1.00 62.96           C  
ATOM   1202  CB  LEU   125      18.568 -32.703   5.579  1.00 62.96           C  
ATOM   1203  CG  LEU   125      19.774 -32.993   6.486  1.00 62.96           C  
ATOM   1204  CD1 LEU   125      20.471 -34.294   6.056  1.00 62.96           C  
ATOM   1205  CD2 LEU   125      20.733 -31.791   6.560  1.00 62.96           C  
ATOM   1206  C   LEU   125      16.940 -31.121   4.716  1.00 62.96           C  
ATOM   1207  O   LEU   125      17.322 -30.623   3.660  1.00 62.96           O  
ATOM   1208  N   ARG   126      15.659 -31.471   4.917  1.00113.24           N  
ATOM   1209  CA  ARG   126      14.679 -31.415   3.869  1.00113.24           C  
ATOM   1210  CB  ARG   126      13.264 -31.735   4.366  1.00113.24           C  
ATOM   1211  CG  ARG   126      12.214 -31.265   3.365  1.00113.24           C  
ATOM   1212  CD  ARG   126      10.777 -31.282   3.881  1.00113.24           C  
ATOM   1213  NE  ARG   126      10.000 -30.440   2.930  1.00113.24           N  
ATOM   1214  CZ  ARG   126       9.501 -30.947   1.765  1.00113.24           C  
ATOM   1215  NH1 ARG   126       9.661 -32.263   1.448  1.00113.24           N1+
ATOM   1216  NH2 ARG   126       8.835 -30.116   0.910  1.00113.24           N  
ATOM   1217  C   ARG   126      14.622 -30.044   3.258  1.00113.24           C  
ATOM   1218  O   ARG   126      14.472 -29.916   2.044  1.00113.24           O  
ATOM   1219  N   ALA   127      14.749 -28.980   4.067  1.00 41.66           N  
ATOM   1220  CA  ALA   127      14.654 -27.654   3.529  0.50 41.66           C  
ATOM   1221  CB  ALA   127      14.909 -26.574   4.597  0.50 41.66           C  
ATOM   1222  C   ALA   127      15.705 -27.501   2.473  1.00 41.66           C  
ATOM   1223  O   ALA   127      15.457 -26.918   1.420  1.00 41.66           O  
ATOM   1224  N   ALA   128      16.907 -28.042   2.728  1.00 32.33           N  
ATOM   1225  CA  ALA   128      18.001 -27.947   1.805  1.00 32.33           C  
ATOM   1226  CB  ALA   128      19.275 -28.618   2.334  1.00 32.33           C  
ATOM   1227  C   ALA   128      17.645 -28.641   0.529  1.00 32.33           C  
ATOM   1228  O   ALA   128      17.951 -28.145  -0.553  1.00 32.33           O  
ATOM   1229  N   LYS   129      16.989 -29.816   0.621  1.00 95.25           N  
ATOM   1230  CA  LYS   129      16.655 -30.567  -0.559  1.00 95.25           C  
ATOM   1231  CB  LYS   129      15.940 -31.897  -0.281  1.00 95.25           C  
ATOM   1232  CG  LYS   129      15.610 -32.650  -1.572  1.00 95.25           C  
ATOM   1233  CD  LYS   129      14.920 -33.991  -1.343  1.00 95.25           C  
ATOM   1234  CE  LYS   129      13.421 -33.848  -1.066  1.00 95.25           C  
ATOM   1235  NZ  LYS   129      12.824 -35.179  -0.830  1.00 95.25           N1+
ATOM   1236  C   LYS   129      15.715 -29.769  -1.403  1.00 95.25           C  
ATOM   1237  O   LYS   129      15.832 -29.754  -2.628  1.00 95.25           O  
ATOM   1238  N   CYS   130      14.742 -29.086  -0.773  1.00 36.70           N  
ATOM   1239  CA  CYS   130      13.785 -28.327  -1.521  1.00 36.70           C  
ATOM   1240  CB  CYS   130      12.740 -27.649  -0.619  1.00 36.70           C  
ATOM   1241  SG  CYS   130      11.641 -28.841   0.207  1.00 36.70           S  
ATOM   1242  C   CYS   130      14.507 -27.251  -2.266  1.00 36.70           C  
ATOM   1243  O   CYS   130      14.251 -27.010  -3.444  1.00 36.70           O  
ATOM   1244  N   ALA   131      15.456 -26.583  -1.593  1.00 37.95           N  
ATOM   1245  CA  ALA   131      16.169 -25.496  -2.194  1.00 37.95           C  
ATOM   1246  CB  ALA   131      17.194 -24.869  -1.234  1.00 37.95           C  
ATOM   1247  C   ALA   131      16.925 -25.987  -3.393  1.00 37.95           C  
ATOM   1248  O   ALA   131      16.927 -25.330  -4.432  1.00 37.95           O  
ATOM   1249  N   LYS   132      17.578 -27.161  -3.289  1.00137.58           N  
ATOM   1250  CA  LYS   132      18.374 -27.631  -4.388  1.00137.58           C  
ATOM   1251  CB  LYS   132      19.142 -28.944  -4.142  1.00137.58           C  
ATOM   1252  CG  LYS   132      20.167 -29.235  -5.248  1.00137.58           C  
ATOM   1253  CD  LYS   132      20.979 -30.522  -5.062  1.00137.58           C  
ATOM   1254  CE  LYS   132      21.143 -30.964  -3.605  1.00137.58           C  
ATOM   1255  NZ  LYS   132      21.876 -29.938  -2.833  1.00137.58           N1+
ATOM   1256  C   LYS   132      17.497 -27.889  -5.565  1.00137.58           C  
ATOM   1257  O   LYS   132      17.875 -27.597  -6.697  1.00137.58           O  
ATOM   1258  N   ASP   133      16.297 -28.451  -5.335  1.00 49.59           N  
ATOM   1259  CA  ASP   133      15.471 -28.777  -6.458  0.50 49.59           C  
ATOM   1260  CB  ASP   133      14.133 -29.425  -6.050  0.50 49.59           C  
ATOM   1261  CG  ASP   133      13.363 -29.809  -7.306  1.00 49.59           C  
ATOM   1262  OD1 ASP   133      12.949 -28.887  -8.061  1.00 49.59           O  
ATOM   1263  OD2 ASP   133      13.182 -31.036  -7.529  1.00 49.59           O1-
ATOM   1264  C   ASP   133      15.166 -27.522  -7.201  1.00 49.59           C  
ATOM   1265  O   ASP   133      15.322 -27.462  -8.420  1.00 49.59           O  
ATOM   1266  N   GLU   134      14.763 -26.467  -6.475  1.00 83.12           N  
ATOM   1267  CA  GLU   134      14.394 -25.249  -7.132  1.00 83.12           C  
ATOM   1268  CB  GLU   134      13.790 -24.191  -6.190  1.00 83.12           C  
ATOM   1269  CG  GLU   134      12.334 -24.467  -5.789  1.00 83.12           C  
ATOM   1270  CD  GLU   134      12.293 -25.360  -4.553  1.00 83.12           C  
ATOM   1271  OE1 GLU   134      12.613 -24.849  -3.446  1.00 83.12           O  
ATOM   1272  OE2 GLU   134      11.931 -26.557  -4.698  1.00 83.12           O1-
ATOM   1273  C   GLU   134      15.577 -24.650  -7.822  1.00 83.12           C  
ATOM   1274  O   GLU   134      15.458 -24.133  -8.932  1.00 83.12           O  
ATOM   1275  N   GLY   135      16.763 -24.710  -7.194  1.00 28.84           N  
ATOM   1276  CA  GLY   135      17.904 -24.084  -7.789  1.00 28.84           C  
ATOM   1277  C   GLY   135      18.193 -24.720  -9.110  1.00 28.84           C  
ATOM   1278  O   GLY   135      18.468 -24.027 -10.086  1.00 28.84           O  
ATOM   1279  N   GLU   136      18.141 -26.063  -9.176  1.00 89.55           N  
ATOM   1280  CA  GLU   136      18.461 -26.724 -10.408  1.00 89.55           C  
ATOM   1281  CB  GLU   136      18.625 -28.248 -10.266  1.00 89.55           C  
ATOM   1282  CG  GLU   136      17.397 -28.991  -9.752  1.00 89.55           C  
ATOM   1283  CD  GLU   136      17.829 -30.439  -9.570  1.00 89.55           C  
ATOM   1284  OE1 GLU   136      18.642 -30.699  -8.644  1.00 89.55           O  
ATOM   1285  OE2 GLU   136      17.363 -31.299 -10.363  1.00 89.55           O1-
ATOM   1286  C   GLU   136      17.420 -26.406 -11.440  1.00 89.55           C  
ATOM   1287  O   GLU   136      17.741 -26.186 -12.607  1.00 89.55           O  
ATOM   1288  N   LYS   137      16.145 -26.329 -11.017  1.00130.05           N  
ATOM   1289  CA  LYS   137      15.055 -26.040 -11.910  1.00130.05           C  
ATOM   1290  CB  LYS   137      13.715 -25.846 -11.178  1.00130.05           C  
ATOM   1291  CG  LYS   137      12.566 -25.349 -12.065  1.00130.05           C  
ATOM   1292  CD  LYS   137      11.921 -26.417 -12.956  1.00130.05           C  
ATOM   1293  CE  LYS   137      10.697 -25.910 -13.728  1.00130.05           C  
ATOM   1294  NZ  LYS   137       9.952 -27.053 -14.309  1.00130.05           N1+
ATOM   1295  C   LYS   137      15.349 -24.727 -12.542  1.00130.05           C  
ATOM   1296  O   LYS   137      15.120 -24.550 -13.737  1.00130.05           O  
ATOM   1297  N   LEU   138      15.905 -23.804 -11.741  1.00104.23           N  
ATOM   1298  CA  LEU   138      16.190 -22.479 -12.180  1.00104.23           C  
ATOM   1299  CB  LEU   138      16.908 -21.681 -11.077  1.00104.23           C  
ATOM   1300  CG  LEU   138      16.028 -21.588  -9.811  1.00104.23           C  
ATOM   1301  CD1 LEU   138      16.704 -20.806  -8.678  1.00104.23           C  
ATOM   1302  CD2 LEU   138      14.640 -21.028 -10.158  1.00104.23           C  
ATOM   1303  C   LEU   138      17.059 -22.674 -13.366  1.00104.23           C  
ATOM   1304  O   LEU   138      16.856 -22.010 -14.383  1.00104.23           O  
ATOM   1305  N   GLY   139      17.990 -23.647 -13.268  1.00202.74           N  
ATOM   1306  CA  GLY   139      18.803 -23.968 -14.402  1.00202.74           C  
ATOM   1307  C   GLY   139      19.445 -22.693 -14.745  1.00202.74           C  
ATOM   1308  O   GLY   139      19.305 -22.202 -15.865  1.00202.74           O  
ATOM   1309  N   ILE   140      20.121 -22.119 -13.738  1.00 98.67           N  
ATOM   1310  CA  ILE   140      20.681 -20.817 -13.875  1.00 98.67           C  
ATOM   1311  CB  ILE   140      21.566 -20.438 -12.727  1.00 98.67           C  
ATOM   1312  CG1 ILE   140      20.772 -20.443 -11.413  1.00 98.67           C  
ATOM   1313  CG2 ILE   140      22.204 -19.077 -13.058  1.00 98.67           C  
ATOM   1314  CD1 ILE   140      21.659 -20.435 -10.169  1.00 98.67           C  
ATOM   1315  C   ILE   140      21.547 -20.886 -15.071  1.00 98.67           C  
ATOM   1316  O   ILE   140      21.542 -19.979 -15.899  1.00 98.67           O  
ATOM   1317  N   THR   141      22.305 -21.983 -15.207  1.00156.41           N  
ATOM   1318  CA  THR   141      23.077 -22.086 -16.403  1.00156.41           C  
ATOM   1319  CB  THR   141      24.536 -21.796 -16.216  1.00156.41           C  
ATOM   1320  OG1 THR   141      25.106 -22.734 -15.315  1.00156.41           O  
ATOM   1321  CG2 THR   141      24.698 -20.365 -15.674  1.00156.41           C  
ATOM   1322  C   THR   141      22.969 -23.486 -16.904  1.00156.41           C  
ATOM   1323  O   THR   141      22.704 -24.415 -16.143  1.00156.41           O  
ATOM   1324  N   SER   142      23.141 -23.666 -18.228  1.00147.68           N  
ATOM   1325  CA  SER   142      23.091 -24.983 -18.781  1.00147.68           C  
ATOM   1326  CB  SER   142      21.742 -25.691 -18.576  1.00147.68           C  
ATOM   1327  OG  SER   142      20.725 -25.028 -19.313  1.00147.68           O  
ATOM   1328  C   SER   142      23.311 -24.864 -20.252  1.00147.68           C  
ATOM   1329  O   SER   142      23.548 -23.775 -20.774  1.00147.68           O  
ATOM   1330  N   PHE   143      23.262 -26.010 -20.959  1.00 36.82           N  
ATOM   1331  CA  PHE   143      23.427 -25.989 -22.379  1.00 36.82           C  
ATOM   1332  CB  PHE   143      24.519 -26.946 -22.878  1.00 36.82           C  
ATOM   1333  CG  PHE   143      25.819 -26.416 -22.386  1.00 36.82           C  
ATOM   1334  CD1 PHE   143      26.269 -26.719 -21.122  1.00 36.82           C  
ATOM   1335  CD2 PHE   143      26.592 -25.613 -23.192  1.00 36.82           C  
ATOM   1336  CE1 PHE   143      27.472 -26.231 -20.671  1.00 36.82           C  
ATOM   1337  CE2 PHE   143      27.795 -25.121 -22.746  1.00 36.82           C  
ATOM   1338  CZ  PHE   143      28.240 -25.431 -21.483  1.00 36.82           C  
ATOM   1339  C   PHE   143      22.112 -26.453 -22.990  1.00 36.82           C  
ATOM   1340  O   PHE   143      21.391 -27.231 -22.310  1.00 36.82           O  
ATOM   1341  OXT PHE   143      21.811 -26.041 -24.142  1.00 36.82           O1-
TER    1342      PHE   143 
HETATM 1343  C   ***     1      20.636 -22.038   0.012  0.00  0.00      .018 A  
HETATM 1344  C   ***     1      21.601 -22.116   0.964  0.00  0.00      .055 A  
HETATM 1345  C   ***     1      21.674 -21.077   1.858  0.00  0.00      .055 A  
HETATM 1346  C   ***     1      20.760 -20.082   1.719  0.00  0.00      .018 A  
HETATM 1347  C   ***     1      19.814 -20.038   0.774  0.00  0.00      .001 A  
HETATM 1348  C   ***     1      19.755 -21.038  -0.105  0.00  0.00      .001 A  
HETATM 1349  C   ***     1      22.377 -23.257   0.898  0.00  0.00      .294 C  
HETATM 1350  O   ***     1      22.077 -24.252   1.538  0.00  0.00      .259 O  
HETATM 1351  O   ***     1      23.527 -23.374   0.171  0.00  0.00      .317 O  
HETATM 1352  C   ***     1      23.684 -24.409  -0.766  0.00  0.00      .179 C  
HETATM 1353  C   ***     1      23.042 -23.975  -2.083  0.00  0.00      .026 C  
HETATM 1354  C   ***     1      21.794 -24.806  -2.421  0.00  0.00      .002 C  
HETATM 1355  C   ***     1      21.697 -26.063  -1.545  0.00  0.00      .005 C  
HETATM 1356  C   ***     1      22.570 -20.890   2.896  0.00  0.00      .294 C  
HETATM 1357  O   ***     1      23.383 -19.983   2.855  0.00  0.00      .259 O  
HETATM 1358  O   ***     1      22.638 -21.677   4.008  0.00  0.00      .317 O  
HETATM 1359  C   ***     1      23.725 -22.534   4.247  0.00  0.00      .179 C  
HETATM 1360  C   ***     1      23.297 -23.737   5.089  0.00  0.00      .026 C  
HETATM 1361  C   ***     1      22.522 -23.305   6.344  0.00  0.00      .002 C  
HETATM 1362  C   ***     1      22.427 -24.439   7.373  0.00  0.00      .005 C  
CONECT 1343 1344 1348
CONECT 1344 1343 1345 1349
CONECT 1345 1344 1346 1356
CONECT 1346 1345 1347
CONECT 1347 1346 1348
CONECT 1348 1343 1347
CONECT 1349 1344 1350 1351
CONECT 1350 1349
CONECT 1351 1349 1352
CONECT 1352 1351 1353
CONECT 1353 1352 1354
CONECT 1354 1353 1355
CONECT 1355 1354
CONECT 1356 1345 1357 1358
CONECT 1357 1356
CONECT 1358 1356 1359
CONECT 1359 1358 1360
CONECT 1360 1359 1361
CONECT 1361 1360 1362
CONECT 1362 1361
END
